# Supplementary material for: Prunus transcription factors: breeding perspectives
Source: Front Plant Sci. 2015 Jun 12;6:443. doi: 10.3389/fpls.2015.00443 (PMC4464204; doi:10.3389/fpls.2015.00443)
Supplement: Table S1 — Plant transcription factor (TF) families of peach, Arabidopsis, and poplar described to date in the PlantTFDB database (http://planttfdb.cbi.pku.edu.cn/). [file Table1.XLSX]

## Sheet: Hoja1
										peach						arabidopsis							poplar
											% on CDS	% on loci	%	2296 TFs (1716 loci)			norm loci	% on CDS	% on Loci	%				norm loci	% on CDS	loci	%
												27864						35386							73013
				Family	description	n plants	n peach	Family	fx destra	Number	28702	27864	103.007	Family	fx destra	Number	0.798071	35386	27416	129.071	Family	fx destra	Number	0.583158	73013	41335	176.637	first reference
				AP2 (EREBP)	Regulate developmental processes	1766	19	AP2 (19)	(19)	19	0.661975	0.661975		AP2 (30)	(30)	30	0.676599	0.847793	1.09425		AP2 (59)	(59)	59	0.471236	0.808075	1.42736		Ohme-Takagi and Shinshi, 1995
				ARF	Regulate the expression of auxins	1914	17	ARF (17)	(17)	17	0.592293	0.592293		ARF (37)	(37)	37	0.834472	1.04561	1.34958		ARF (98)	(98)	98	0.782731	1.34223	2.37087		Ulmasov et al., 1997
				ARR-B	Signal transduction for propagation	914	12	ARR-B (12)	(12)	12	0.418089	0.418089		ARR-B (21)	(21)	21	0.473619	0.593455	0.765976		ARR-B (63)	(63)	63	0.503184	0.86286	1.52413		D'Agostino and Kieber, 1999
				B3 (ABI3VP1)	Seed dormancy/DNA binding	4051	66	B3 (66)	(66)	66	2.29949	2.29949		B3 (77)	(77)	77	1.7366	2.176	2.80858		B3 (146)	146)	146	1.16611	1.99964	3.53212		Suzuki et al., 1997
				BBR/BPC	Control of ovule identity	492	4	BBR-BPC (4)	(4)	4	0.139363	0.139363		BBR-BPC (17)	(17)	17	0.383406	0.480416	0.620076		BBR-BPC (33)	(33)	33	0.263573	0.451974	0.798355		Santi et al., 2003
				BES1	Regulate BR-induced genes	651	9	BES1 (9)	(9)	9	0.313567	0.313567		BES1 (14)	(14)	14	0.315746	0.395637	0.510651		BES1 (32)	(32)	32	0.255586	0.438278	0.774162		Yin et al., 2005
				bHLH	Essential developmental processes	11428	133	bHLH (133)	133)	133	4.63382	4.63382		bHLH (225)	225)	225	5.07449	6.35845	8.20689		bHLH (379)	379)	379	3.02709	5.19086	9.16899		Littlewood and Evan, 1995
				bZIP	Pathogen defence, light and stress	6258	50	bZIP (50)	(50)	50	1.74204	1.74204		bZIP (127)	127)	127	2.86427	3.58899	4.63233		bZIP (215)	215)	215	1.71722	2.94468	5.2014		Landschulz et al., 1988
				C2H2 (ZF)	Protein-protein interactions	7336	80	C2H2 (80)	(80)	80	2.78726	2.78726		C2H2 (116)	116)	116	2.61618	3.27813	4.23111		C2H2 (204)	204)	204	1.62936	2.79402	4.93528		Takatsuji, 1999
				C3H	Regulate embryogenesis	4019	46	C3H (46)	(46)	46	1.60268	1.60268		C3H (66)	(66)	66	1.48852	1.86514	2.40735		C3H (119)	119)	119	0.950459	1.62985	2.87892		Li and Thomas, 1998
				CAMTA (TIG)	Regulation of CBF2 expression	518	4	CAMTA (4)	(4)	4	0.139363	0.139363		CAMTA (10)	(10)	10	0.225533	0.282598	0.364751		CAMTA (18)	(18)	18	0.143767	0.246531	0.435466		Bouché et al., 2002
				CO-like	Flowering induction	854	9	CO-like (9)	(9)	9	0.313567	0.313567		CO-like (22)	(22)	22	0.496172	0.621715	0.802451		CO-like (31)	(31)	31	0.247598	0.424582	0.74997		Lagercrantz and Axelsson, 2000
				CPP	Regulation of the leghemoglobin	594	6	CPP (6)	(6)	6	0.209045	0.209045		CPP (9)	(9)	9	0.20298	0.254338	0.328275		CPP (25)	(25)	25	0.199676	0.342405	0.604814		Cvitanich et al., 2000
				DBB	Photomorphogenis of hypocotyl	764	6	DBB (6)	(6)	6	0.209045	0.209045		DBB (14)	(14)	14	0.315746	0.395637	0.510651		DBB (34)	(34)	34	0.27156	0.46567	0.822547		Kumagai et al., 2008
				Dof	Plant growth and development	2312	26	Dof (26)	(26)	26	0.90586	0.90586		Dof (47)	(47)	47	1.06	1.32821	1.71433		Dof (62)	(62)	62	0.495197	0.849164	1.49994		Yanagisawa, 1997
				E2F-DP	Controlling cell cycle	692	6	E2F/DP (6)	(6)	6	0.209045	0.209045		E2F/DP (16)	(16)	16	0.360853	0.452156	0.583601		E2F/DP (16)	(16)	16	0.127793	0.219139	0.387081		Zheng et al., 1999
				EIL	Ethylene signalling	531	4	EIL (4)	(4)	4	0.139363	0.139363		EIL (6)	(6)	6	0.13532	0.169559	0.21885		EIL (19)	(19)	19	0.151754	0.260228	0.459659		Solano et al., 1998
				ERF (mTERF)	Control of mtDNA replication	8688	107	ERF (107)	107)	107	3.72796	3.72796		ERF (139)	139)	139	3.13491	3.92811	5.07003		ERF (209)	209)	209	1.66929	2.8625	5.05625		Roberti et al., 2009
				FAR1	Modulate phyA-signalling homeostasis	2542	78	FAR1 (78)	(78)	78	2.71758	2.71758		FAR1 (26)	(26)	26	0.586385	0.734754	0.948351		FAR1 (111)	111)	111	0.886562	1.52028	2.68538		Hudson et al., 1999
				G2-like	Establishment of polarity	3935	36	G2-like (36)	(36)	36	1.25427	1.25427		G2-like (64)	(64)	64	1.44341	1.80862	2.3344		G2-like (146)	146)	146	1.16611	1.99964	3.53212		Eshed et al., 2001
				GATA	Light-responsive transcription	2229	22	GATA (22)	(22)	22	0.766497	0.766497		GATA (41)	(41)	41	0.924685	1.15865	1.49548		GATA (76)	(76)	76	0.607016	1.04091	1.83864		Teakle et al., 2002
				GeBP	Leaf cell fate and cytokinin response	683	8	GeBP (8)	(8)	8	0.278726	0.278726		GeBP (23)	(23)	23	0.518726	0.649975	0.838926		GeBP (6)	(6)	6	0.0479223	0.0821771	0.145155		Curaba et al., 2003
				GRAS	Root and shoot development	3915	49	GRAS (49)	(49)	49	1.7072	1.7072		GRAS (37)	(37)	37	0.834472	1.04561	1.34958		GRAS (151)	151)	151	1.20604	2.06812	3.65308		Richards et al., 2000
				GRF	Regulation of cell expansion	752	10	GRF (10)	(10)	10	0.348408	0.348408		GRF (9)	(9)	9	0.20298	0.254338	0.328275		GRF (26)	(26)	26	0.207663	0.356101	0.629007		Kim et al., 2003
				HB-other	Maintain Homeodomiun functionality	987	7	HB-other (7)	(7)	7	0.243885	0.243885		HB-other (11)	(11)	11	0.248086	0.310857	0.401226		HB-other (34)	(34)	34	0.27156	0.46567	0.822547		Ariel et al., 2007
				HB-PHD	Regulate domain of PHDf proteins	160	2	HB-PHD (2)	(2)	2	0.0696816	0.0696816		HB-PHD (3)	(3)	3	0.0676599	0.0847793	0.109425		HB-PHD (10)	(10)	10	0.0798705	0.136962	0.241926		Halbach et al., 2000
				HD-ZIP	Dimmers to recognize DNA	3436	33	HD-ZIP (33)	(33)	33	1.14975	1.14975		HD-ZIP (58)	(58)	58	1.30809	1.63907	2.11555		HD-ZIP (114)	114)	114	0.910523	1.56137	2.75795		Ariel et al., 2007
				HRT-like	Developmental and phytohormone	95	1	HRT-like (1)	(1)	1	0.0348408	0.0348408		HRT-like (2)	(2)	2	0.0451066	0.0565195	0.0729501		HRT-like (5)	(5)	5	0.0399352	0.068481	0.120963		Raventós et al., 1998
				HSF	Regulation of heat shock expression	1833	21	HSF (21)	(21)	21	0.731656	0.731656		HSF (25)	(25)	25	0.563832	0.706494	0.911876		HSF (47)	(47)	47	0.375391	0.643721	1.13705		Fujita et al., 1989
				LBD	Recognize the cis-element GCGGCG	2779	42	LBD (42)	(42)	42	1.46331	1.46331		LBD (50)	(50)	50	1.12766	1.41299	1.82375		LBD (70)	(70)	70	0.559093	0.958733	1.69348		Husbands et al., 2007
				LFY	Flower development	100	1	LFY (1)	(1)	1	0.0348408	0.0348408		LFY (1)	(1)	1	0.0225533	0.0282598	0.0364751		LFY (1)	(1)	1	0.00798705	0.0136962	0.0241926		Parcy et al., 1998
				LSD	Regulate plant cell death	402	4	LSD (4)	(4)	4	0.139363	0.139363		LSD (12)	(12)	12	0.270639	0.339117	0.437701		LSD (15)	(15)	15	0.119806	0.205443	0.362889		Dietrich et al., 1997
				M (MADS)	Floral meristem and organ identity	2978	52	M-type (52)	(52)	52	1.81172	1.81172		M-type (70)	(70)	70	1.57873	1.97818	2.55325		M-type (58)	(58)	58	0.463249	0.794379	1.40317		Shore and Sharrocks, 1995
				MIKC	Floral organ identity determination	2864	28	MIKC (28)	(28)	28	0.975542	0.975542		MIKC (76)	(76)	76	1.71405	2.14774	2.7721		MIKC (123)	123)	123	0.982407	1.68463	2.97569		Nam et al. 2003
				MYB	Proliferation and differentiation of cell			MYB (121)	121)	121	4.21573	4.21573		MYB (168)	168)	168	3.78895	4.74764	6.12781		MYB (266)	266)	266	2.12455	3.64319	6.43522		Stracke et al., 2001
				MYB-related	DNA-binding	6410	55	MYB_related (55)	(55)	55	1.91624	1.91624		MYB_related (97)	(97)	97	2.18767	2.7412	3.53808		MYB_related (213)	213)	213	1.70124	2.91729	5.15302		Kirik and Baumlein, 1996
				NAC	Plant development and stress response	8133	115	NAC (115)	115)	115	4.00669	4.00669		NAC (138)	138)	138	3.11235	3.89985	5.03356		NAC (289)	289)	289	2.30826	3.9582	6.99165		Souer et al., 1996
				NF-X1	Protein interactions under stress	146	2	NF-X1 (2)	(2)	2	0.0696816	0.0696816		NF-X1 (2)	(2)	2	0.0451066	0.0565195	0.0729501		NF-X1 (4)	(4)	4	0.0319482	0.0547848	0.0967703		Lisso et al., 2006
				NF-YA	Control flower timer / drought stress	943	7	NF-YA (7)	(7)	7	0.243885	0.243885		NF-YA (21)	(21)	21	0.473619	0.593455	0.765976		NF-YA (57)	(57)	57	0.455262	0.780683	1.37898		Siefers et al., 2009
				NF-YB	Motifs of H2B histone/ drought stress	1334	14	NF-YB (14)	(14)	14	0.487771	0.487771		NF-YB (27)	(27)	27	0.608939	0.763014	0.984826		NF-YB (38)	(38)	38	0.303508	0.520455	0.919318		Siefers et al., 2009
				NF-YC	Motifs of H2A histone/ drought stress	1018	9	NF-YC (9)	(9)	9	0.313567	0.313567		NF-YC (21)	(21)	21	0.473619	0.593455	0.765976		NF-YC (27)	(27)	27	0.21565	0.369797	0.653199		Siefers et al., 2009
				Nin-Like	Nodule primordial initiation	1002	8	Nin-like (8)	(8)	8	0.278726	0.278726		Nin-like (17)	(17)	17	0.383406	0.480416	0.620076		Nin-like (30)	(30)	30	0.239611	0.410886	0.725777		Schauser et al., 1999
				NZZ/SPL	Control male and female sporogenesis	45	2	NZZ/SPL (2)	(2)	2	0.0696816	0.0696816		NZZ/SPL (1)	(1)	1	0.0225533	0.0282598	0.0364751		NZZ/SPL (4)	(4)	4	0.0319482	0.0547848	0.0967703		Schiefthaler et al., 1999
				RAV	Ethylene and brassinosteroid response	289	5	RAV (5)	(5)	5	0.174204	0.174204		RAV (7)	(7)	7	0.157873	0.197818	0.255325		RAV (5)	(5)	5	0.0399352	0.068481	0.120963		Nole-Wilson and Krizek, 2000
				S1Fa-like	Tissue-specific negative elements	158	5	S1Fa-like (1)	(1)	1	0.0348408	0.0348408		S1Fa-like (4)	(4)	4	0.0902131	0.113039	0.1459		S1Fa-like (2)	(2)	2	0.0159741	0.0273924	0.0483851		Zhou et al., 1995
				SAP	Flower and ovule development	63	1	SAP (1)	(1)	1	0.0348408	0.0348408		SAP (1)	(1)	1	0.0225533	0.0282598	0.0364751		SAP (1)	(1)	1	0.00798705	0.0136962	0.0241926		Byzova et al., 1999
				SBP	Flower and fruit development	1675	17	SBP (17)	(17)	17	0.592293	0.592293		SBP (30)	(30)	30	0.676599	0.847793	1.09425		SBP (68)	(68)	68	0.543119	0.931341	1.64509		Klein et al., 1996
				SRS	Control GA responses	506	6	SRS (6)	(6)	6	0.209045	0.209045		SRS (16)	(16)	16	0.360853	0.452156	0.583601		SRS (21)	(21)	21	0.167728	0.28762	0.508044		Fridborg et al., 1999
				STAT	Morphogenesis and cell regulation	84	1	STAT (1)	(1)	1	0.0348408	0.0348408		STAT (4)	(4)	4	0.0902131	0.113039	0.1459		STAT (4)	(4)	4	0.0319482	0.0547848	0.0967703		Yamada et al., 2008
				TALE	Meristem morphogenesis	1797	22	TALE (22)	(22)	22	0.766497	0.766497		TALE (33)	(33)	33	0.744258	0.932572	1.20368		TALE (80)	(80)	80	0.638964	1.0957	1.93541		Ariel et al., 2007
				TCP	Floral zygomorphy, apical dominance	1704	19	TCP (19)	(19)	19	0.661975	0.661975		TCP (33)	(33)	33	0.744258	0.932572	1.20368		TCP (60)	(60)	60	0.479223	0.821771	1.45155		Cubas et al., 1999
				Trihelix (GT)	Fruit and seed development	2599	33	Trihelix (33)	(33)	33	1.14975	1.14975		Trihelix (34)	(34)	34	0.766812	0.960832	1.24015		Trihelix (78)	(78)	78	0.62299	1.0683	1.88702		Smalle et al., 1998
				VOZ	Plant development	227	3	VOZ (3)	(3)	3	0.104522	0.104522		VOZ (3)	(3)	3	0.0676599	0.0847793	0.109425		VOZ (8)	(8)	8	0.0638964	0.10957	0.193541		Mitsuda et al. 2004
				Whirly	Basal and specific defence responses	233	2	Whirly (2)	(2)	2	0.0696816	0.0696816		Whirly (4)	(4)	4	0.0902131	0.113039	0.1459		Whirly (6)	(6)	6	0.0479223	0.0821771	0.145155		Desveaux et al., 2005
				WOX	Promotion of cell division activity	937	10	WOX (10)	(10)	10	0.348408	0.348408		WOX (18)	(18)	18	0.405959	0.508676	0.656551		WOX (26)	(26)	26	0.207663	0.356101	0.629007		Ariel et al., 2007
				WRKY	Responses biotic and abiotic stresses	5936	61	WRKY (61)	(61)	61	2.12529	2.12529		WRKY (90)	(90)	90	2.0298	2.54338	3.28275		WRKY (185)	185)	185	1.4776	2.5338	4.47563		Eulgem et al., 2000
				YABBY	Abaxial identity in apical and flower	725	7	YABBY (7)	(7)	7	0.243885	0.243885		YABBY (8)	(8)	8	0.180426	0.226078	0.2918		YABBY (35)	(35)	35	0.279547	0.479367	0.84674		Golz and Hudson, 1999
				Zf-HD	Expression pattern of the C4 PEPCase	1066	10	ZF-HD (10)	(10)	10	0.348408	0.348408		ZF-HD (18)	(18)	18	0.405959	0.508676	0.656551		ZF-HD (26)	(26)	26	0.207663	0.356101	0.629007		Windhövel et al., 2001
								total		1529	53.2715	53.2715		total		2296	51.7823	64.8844	83.7467		total		4288	34.2485	58.7293	103.738
