# Supplementary material for: Prunus transcription factors: breeding perspectives
Source: Front Plant Sci. 2015 Jun 12;6:443. doi: 10.3389/fpls.2015.00443 (PMC4464204; doi:10.3389/fpls.2015.00443)
Supplement: Table S2 — Distribution of identified transcription factors in the peach v1.0 reference genome (http://www.rosaceae.org/species/prunus/prunus_persica). In each scaffold bold letters indicate alternative transcripts of the same protein coding gene. In addition, the correct v2.0 (http://www.rosaceae.org/gb/gbrowse/prunus_persica_v2.1) pseudomolecules where these genes are located, according to the assembly refinements described in Verde et al. (2013, 2015), are indicated in brackets. [file Table2.XLSX]

## Sheet: TF Total
Prunus Transcrition Factors
Family	Gene ID or alternative splicing transcript referenced to the Peach v1.0 reference genome	Gene description	Size ( bp)	Scaffold (*)	Start transcript	End transcript
ERF	ppa017280m	Integrase-type DNA-binding superfamily protein	552	1	213972	214523
bHLH	ppa020429m	basic helix-loop-helix (bHLH) DNA-binding superfamily protein	1492	1	559213	560704
G2-like	ppa007491m	Homeodomain-like superfamily protein	4697	1	586238	590934
ERF	ppa010345m	Integrase-type DNA-binding superfamily protein	993	1	692998	693990
CPP	ppa002058m	TESMIN/TSO1-like CXC 2	4732	1	1329052	1333783
HSF	ppa1027143m	heat shock transcription factor A6B	1556	1	1478879	1480434
bHLH	ppa017791m	basic helix-loop-helix (bHLH) DNA-binding superfamily protein	1611	1	2170192	2171802
M-type	ppa022437m	AGAMOUS-like 61	1023	1	2261021	2262043
LBD	ppa025327m	lateral organ boundaries-domain 29	1873	1	2315535	2317407
C2H2	ppa015007m	C2H2 and C2HC zinc fingers superfamily protein	699	1	2369709	2370407
C2H2	ppa016491m	telomerase activator1	582	1	2375513	2376094
bHLH	ppa011217m	basic helix-loop-helix (bHLH) DNA-binding superfamily protein	2536	1	2595842	2598377
ERF	ppa013137m	Integrase-type DNA-binding superfamily protein	608	1	2616966	2617573
ERF	ppa018601m	Integrase-type DNA-binding superfamily protein	492	1	2621868	2622359
ERF	ppa024173m	ethylene response factor 1	699	1	2633064	2633762
MYB	ppa020190m	myb domain protein 15	1518	1	2785804	2787321
C2H2	ppa021272m	C2H2 family protein	621	1	2929418	2930038
M-type	ppa017542m	K-box region and MADS-box transcription factor family protein	531	1	3427794	3428324
MYB	ppa017942m	myb domain protein 305	1088	1	3592604	3593691
MYB	ppa024234m	myb domain protein 305	950	1	3602257	3603206
C2H2	ppa027149m	transcription factor IIIA	947	1	3988306	3989252
HB-PHD	ppa023964m	pathogenesis related homeodomain protein A	4960	1	4461241	4466200
bHLH	ppa010972m	basic helix-loop-helix (bHLH) DNA-binding superfamily protein	1519	1	4540668	4542186
WRKY	ppa009700m	WRKY DNA-binding protein 11	1363	1	4817218	4818580
HD-ZIP	ppa016510m	homeobox from Arabidopsis thaliana	1774	1	4995209	4996982
ARF	ppa000479m	auxin response factor 6	7082	1	5209083	5216164
NAC	ppa023103m	NAC domain containing protein 50	627	1	5337545	5338171
ERF	ppa022202m	related to AP2 11	2183	1	5858790	5860972
AP2	ppa003839m	AINTEGUMENTA-like 5	3355	1	5868139	5871493
M-type	ppa024983m	AGAMOUS-like 64	489	1	6082817	6083305
C2H2	ppa012762m	zinc finger protein 2	810	1	6112493	6113302
NAC	ppa017089m	NAC-like, activated by AP3/PI	2642	1	6185444	6188085
MYB	ppa023431m	myb domain protein 36	1498	1	6272367	6273864
CO-like	ppa007083m	CONSTANS-like 5	1285	1	6788512	6789796
AP2	ppa023152m	ARIA-interacting double AP2 domain protein	2120	1	7647362	7649481
NAC	ppa026109m	NAC domain containing protein 11	1101	1	7808138	7809238
SBP	ppa000690m	squamosa promoter binding protein-like 1	6577	1	8093363	8099939
SBP	ppa000792m	squamosa promoter binding protein-like 1	5953	1	8101127	8107079
NAC	ppa021666m	NAC domain containing protein 11	753	1	8223846	8224598
CAMTA	ppa000912m	signal responsive 1	6282	1	8238644	8244925
MYB	ppa025672m	myb domain protein 108	1781	1	8471296	8473076
WRKY	ppa006909m	WRKY DNA-binding protein 48	2010	1	8640398	8642407
GRAS	ppa024047m	RGA-like 2	1788	1	8873994	8875781
GRAS	ppa015860m	RGA-like 2	1326	1	8877282	8878607
CAMTA	ppa001493m	calmodulin binding;transcription regulators	8049	1	9174337	9182385
MYB	ppa007594m	myb domain protein 111	2085	1	9430342	9432426
FAR1	ppa002003m	FAR1-related sequence 11	2831	1	9457820	9460650
GATA	ppa013171m	GATA transcription factor 15	956	1	9473550	9474505
ARR-B	ppa002408m	response regulator 1	3768	1	9496961	9500728
ERF	ppa008563m	ethylene-responsive element binding protein	2103	1	9682323	9684425
ERF	ppa008645m	ethylene-responsive element binding protein	2103	1	9682323	9684425
NF-YB	ppa015692m	nuclear factor Y, subunit B5	492	1	10380190	10380681
MYB_related	ppa000476m	DNA binding	9685	1	10451588	10461272
C3H	ppa005056m	Zinc finger C-x8-C-x5-C-x3-H type family protein	3766	1	10486839	10490604
ERF	ppa023203m	Integrase-type DNA-binding superfamily protein	1092	1	10492271	10493362
SBP	ppa001613m	squamosa promoter binding protein-like 7	7115	1	10904099	10911213
FAR1	ppa001884m	FAR1-related sequence 7	2397	1	11194988	11197384
bHLH	ppa019299m	basic helix-loop-helix (bHLH) DNA-binding superfamily protein	1078	1	11539463	11540540
NF-YC	ppa010187m	nuclear factor Y, subunit C9	3128	1	11594255	11597382
HSF	ppa026865m	heat shock transcription factor B4	1498	1	12962098	12963595
bHLH	ppa003543m	basic helix-loop-helix (bHLH) DNA-binding superfamily protein	2941	1	13504461	13507401
FAR1	ppa024428m	FAR1-related sequence 12	2028	1	14276288	14278315
bHLH	ppa025178m	basic helix-loop-helix (bHLH) DNA-binding superfamily protein	5007	1	14919648	14924654
HSF	ppb023474m	heat shock transcription factor A4A	2696	1	16331799	16334494
FAR1	ppa020137m	FAR1-related sequence 5	2173	1	17412068	17414240
FAR1	ppa023771m	Far-red impaired responsive (FAR1) family protein	2157	1	17547269	17549425
FAR1	ppa010254m	Far-red impaired responsive (FAR1) family protein	4161	1	17569154	17573314
FAR1	ppa010562m	Far-red impaired responsive (FAR1) family protein	1950	1	17680020	17681969
FAR1	ppa019237m	Far-red impaired responsive (FAR1) family protein	2059	1	17688265	17690323
FAR1	ppa011038m	Far-red impaired responsive (FAR1) family protein	2357	1	17714111	17716467
FAR1	ppa011567m	Far-red impaired responsive (FAR1) family protein	2106	1	17778257	17780362
DBB	ppa010704m	B-box zinc finger family protein	3829	1	17830935	17834763
bZIP	ppa005999m	Basic-leucine zipper (bZIP) transcription factor family protein	3868	1	17923124	17926991
GRAS	ppa1027119m	GRAS family transcription factor	1350	1	18296430	18297779
Nin-like	ppa000933m	Plant regulator RWP-RK family protein	5951	1	18571159	18577109
LBD	ppa024510m	lateral organ boundaries-domain 29	617	1	19209646	19210262
bHLH	ppa012528m	basic helix-loop-helix (bHLH) DNA-binding superfamily protein	4866	1	20109038	20113903
bHLH	ppa013027m	basic helix-loop-helix (bHLH) DNA-binding superfamily protein	4866	1	20109038	20113903
bZIP	ppa011967m	HY5-homolog	1168	1	21293415	21294582
ERF	ppa018569m	Integrase-type DNA-binding superfamily protein	831	1	21650784	21651614
bHLH	ppa022966m	basic helix-loop-helix (bHLH) DNA-binding superfamily protein	1413	1	21718488	21719918
ERF	ppa011097m	related to AP2 6l	2121	1	21815423	21817543
Trihelix	ppa008224m	Homeodomain-like superfamily protein	2700	1	21960459	21963158
bHLH	ppa025527m	basic helix-loop-helix (bHLH) DNA-binding superfamily protein	1365	1	22099445	22100809
B3	ppa018953m	AP2/B3-like transcriptional factor family protein	1461	1	22105049	22106509
CO-like	ppa004756m	B-box type zinc finger protein with CCT domain	3184	1	22447084	22450267
NAC	ppa010222m	NAC domain containing protein 83	1720	1	22523509	22525228
TCP	ppa010032m	TEOSINTE BRANCHED 1, cycloidea, PCF (TCP)-domain family protein 20	1400	1	22653728	22655127
FAR1	ppa020058m	FAR1-related sequence 7	2310	1	22717925	22720234
WRKY	ppa016153m	WRKY DNA-binding protein 75	1901	1	22733682	22735582
SBP	ppa023657m	Squamosa promoter-binding protein-like (SBP domain) transcription factor family protein	1501	1	22766185	22767685
MIKC	ppa010679m	K-box region and MADS-box transcription factor family protein	4825	1	22775404	22780228
CAMTA	ppa000516m	Calmodulin-binding transcription activator protein with CG-1 and Ankyrin domains	6613	1	22803671	22810283
SBP	ppa005013m	squamosa promoter binding protein-like 2	2539	1	22892422	22894960
NF-YC	ppa018287m	nuclear factor Y, subunit C13	933	1	23038942	23039874
NAC	ppb016085m	NAC domain containing protein 47	453	1	23882884	23883336
Trihelix	ppa009404m	Homeodomain-like superfamily protein	3435	1	23919117	23922551
FAR1	ppa017242m	FAR1-related sequence 5	1940	1	24163975	24165914
GRAS	ppa026722m	RGA-like 1	1548	1	24228787	24230334
ARR-B	ppa002679m	response regulator 11	4151	1	24314194	24318344
ARR-B	ppa002900m	response regulator 11	4151	1	24314194	24318344
FAR1	ppa016211m	Far-red impaired responsive (FAR1) family protein	753	1	24675247	24675999
ERF	ppa024329m	DORNROSCHEN-like	1275	1	24934935	24936209
HB-other	ppa013871m	KNOTTED-like from Arabidopsis thaliana 2	531	1	25204106	25204636
YABBY	ppa023883m	Plant-specific transcription factor YABBY family protein	1628	1	25273765	25275392
bHLH	ppa015668m	basic helix-loop-helix (bHLH) DNA-binding superfamily protein	2555	1	25393885	25396439
MYB	ppa014884m	myb domain protein 66	1154	1	25465683	25466836
C2H2	ppa016136m	C2H2 and C2HC zinc fingers superfamily protein	798	1	25987448	25988245
MYB_related	ppa008539m	myb-like transcription factor family protein	1912	1	26151050	26152961
NAC	ppb013470m	NAC domain containing protein 47	453	1	26223235	26223687
bHLH	ppa009543m	BIG PETAL P	2296	1	26274738	26277033
HD-ZIP	ppa018002m	Homeobox-leucine zipper protein family	1809	1	26504568	26506376
AP2	ppa022243m	Integrase-type DNA-binding superfamily protein	1949	1	26638137	26640085
Whirly	ppa009776m	ssDNA-binding transcriptional regulator	2680	1	26649991	26652670
WRKY	ppa017919m	WRKY DNA-binding protein 72	2041	1	26674923	26676963
MYB	ppa017536m	myb domain protein 88	3579	1	26845895	26849473
HD-ZIP	ppa009498m	Homeobox-leucine zipper protein family	1850	1	26863556	26865405
bHLH	ppa016030m	basic helix-loop-helix (bHLH) DNA-binding superfamily protein	1185	1	26880399	26881583
TCP	ppa017864m	TEOSINTE BRANCHED, cycloidea and PCF (TCP) 14	2257	1	26939841	26942097
NAC	ppa022278m	NAC (No Apical Meristem) domain transcriptional regulator superfamily protein	1895	1	27069241	27071135
ZF-HD	ppa024080m	zinc finger homeodomain 1	1050	1	27083790	27084839
G2-like	ppa006561m	Homeodomain-like superfamily protein	1513	1	27150571	27152083
Dof	ppa005580m	cycling DOF factor 2	16666	1	27169351	27171016
MYB	ppa025260m	myb domain protein 105	1787	1	27182884	27184670
M-type	ppa017562m	AGAMOUS-like 30	3229	1	27204283	27207511
NAC	ppa009530m	NAC-like, activated by AP3/PI	1429	1	27240074	27241502
WRKY	ppa004312m	WRKY DNA-binding protein 3	2859	1	27443164	27446022
WRKY	ppa008480m	WRKY DNA-binding protein 57	3668	1	27581955	27585622
MYB_related	ppa1027132m	MYB_related family protein	1803	1	27595578	27597380
NAC	ppa026961m	NAC-like, activated by AP3/PI	845	1	27636262	27637106
NAC	ppa015249m	NAC domain containing protein 69	704	1	27642887	27643590
YABBY	ppa014900m	Plant-specific transcription factor YABBY family protein	1386	1	27921827	27923212
SBP	ppa017695m	Squamosa promoter-binding protein-like (SBP domain) transcription factor family protein	3237	1	27925874	27929110
MIKC	ppa1027139m	K-box region and MADS-box transcription factor family protein	3318	1	27947267	27950584
MIKC	ppa010723m	K-box region and MADS-box transcription factor family protein	2668	1	27954795	27957462
bHLH	ppa008387m	BES1-interacting Myc-like protein 2	3126	1	28169686	28172811
bHLH	ppa003619m	basic helix-loop-helix (bHLH) DNA-binding superfamily protein	2743	1	28352180	28354922
bZIP	ppa011589m	basic leucine-zipper 58	638	1	28436588	28437225
TCP	ppa016240m	TCP domain protein 12	1119	1	28864244	28865362
bHLH	ppa019406m	basic helix-loop-helix (bHLH) DNA-binding superfamily protein	1909	1	28882799	28884707
NAC	ppa005648m	NAC (No Apical Meristem) domain transcriptional regulator superfamily protein	3191	1	28912553	28915743
RAV	ppa006243m	AP2/B3 transcription factor family protein	1366	1	28947286	28948651
S1Fa-like	ppa006243m	AP2/B3 transcription factor family protein	1366	1	28947286	28948651
C2H2	ppa020013m	C2H2-like zinc finger protein	2624	1	28959662	28962285
G2-like	ppa007222m	myb-like transcription factor family protein	1964	1	28966230	28968193
bZIP	ppa019842m	bZIP transcription factor family protein	3309	1	29031564	29034872
ERF	ppa008514m	Integrase-type DNA-binding superfamily protein	1408	1	29188725	29190132
CO-like	ppa005713m	B-box type zinc finger protein with CCT domain	1629	1	29244300	29245928
LBD	ppa011233m	LOB domain-containing protein 41	874	1	29247958	29248831
bHLH	ppa010885m	basic helix-loop-helix (bHLH) DNA-binding superfamily protein	1377	1	29363547	29364923
bHLH	ppa011483m	basic helix-loop-helix (bHLH) DNA-binding superfamily protein	1377	1	29363547	29364923
MYB	ppa009143m	myb domain protein 62	1104	1	29369615	29370718
ARR-B	ppa023099m	pseudo-response regulator 10	3298	1	29614525	29617822
C3H	ppa017322m	Zinc finger C-x8-C-x5-C-x3-H type family protein	1719	1	29641133	29642851
FAR1	ppa018163m	FAR1-related sequence 5	2133	1	29663917	29666049
MYB	ppa010846m	myb domain protein 4	1536	1	29910418	29911953
HD-ZIP	ppa011006m	homeobox-leucine zipper protein 17	2568	1	30022178	30024745
GRAS	ppa005944m	GRAS family transcription factor family protein	1339	1	30308500	30309838
C2H2	ppa004950m	plant UBX domain-containing protein 2	2715	1	30443015	30445729
ARR-B	ppa002493m	response regulator 2	4218	1	30627502	30631719
HSF	ppa006514m	heat shock transcription factor A8	2508	1	30691064	30693571
C2H2	ppa010190m	zinc finger protein 4	3153	1	30779318	30782470
BBR-BPC	ppa009765m	basic pentacysteine1	1930	1	30904058	30905987
C2H2	ppa005331m	C2H2-like zinc finger protein	2460	1	30914782	30917241
G2-like	ppa021540m	Homeodomain-like superfamily protein	2882	1	31040261	31043142
C2H2	ppa002931m	indeterminate(ID)-domain 4	4249	1	31072474	31076722
C2H2	ppa1027163m	indeterminate(ID)-domain 4	3563	1	31080991	31084553
C2H2	ppb002474m	indeterminate(ID)-domain 4	3563	1	31080991	31084553
bHLH	ppa003517m	basic helix-loop-helix (bHLH) DNA-binding superfamily protein	2441	1	31104406	31106846
C3H	ppa001923m	CCCH-type zinc finger family protein	3625	1	31189242	31192866
MYB	ppa009396m	Duplicated homeodomain-like superfamily protein	3737	1	31619016	31622752
C2H2	ppa1027229m	C2H2-like zinc finger protein	1892	1	32600859	32602750
E2FDP	ppa024272m	winged-helix DNA-binding transcription factor family protein	4612	1	32624093	32628704
ARF	ppa000946m	Transcriptional factor B3 family protein / auxin-responsive factor AUX/IAA-related	5100	1	32723374	32728473
bZIP	ppa003452m	Basic-leucine zipper (bZIP) transcription factor family protein	3450	1	32763077	32766526
BBR-BPC	ppa008316m	basic pentacysteine 6	2164	1	32770182	32772345
DBB	ppa011525m	salt tolerance homolog2	900	1	32859280	32860179
MIKC	ppa026083m	K-box region and MADS-box transcription factor family protein	1950	1	32873262	32875211
SRS	ppa019307m	SHI-related sequence 5	1612	1	32887438	32889049
ERF	ppa023248m	Integrase-type DNA-binding superfamily protein	768	1	32916656	32917423
TALE	ppa023311m	BEL1-like homeodomain 3	1902	1	32995619	32997520
TALE	ppa005361m	BEL1-like homeodomain 11	1672	1	33000184	33001855
bZIP	ppa012507m	basic leucine-zipper 44	1440	1	33026579	33028018
bHLH	ppa005486m	basic helix-loop-helix (bHLH) DNA-binding superfamily protein	3450	1	33061630	33065079
MYB_related	ppa026982m	RAD-like 6	267	1	33205636	33205902
ZF-HD	ppa023369m	homeobox protein 33	1093	1	33211050	33212142
MYB_related	ppa024375m	RAD-like 6	467	1	33250625	33251091
C2H2	ppa003844m	indeterminate(ID)-domain 2	3413	1	33397729	33401141
BES1	ppa009388m	Brassinosteroid signalling positive regulator (BZR1) family protein	1542	1	33437389	33438930
NAC	ppa007090m	NAC domain containing protein 28	1766	1	33450898	33452663
G2-like	ppa021685m	Homeodomain-like superfamily protein	2484	1	33714750	33717233
B3	ppa021314m	AP2/B3-like transcriptional factor family protein	995	1	33726018	33727012
B3	ppa017317m	AP2/B3-like transcriptional factor family protein	267	1	33731408	33731674
B3	ppa003541m	Transcriptional factor B3 family protein	3627	1	33734171	33737797
Dof	ppa008939m	TARGET OF MONOPTEROS 6	1438	1	33758358	33759795
NAC	ppa020899m	NAC domain containing protein 80	2895	1	33837815	33840709
ERF	ppa011795m	Integrase-type DNA-binding superfamily protein	1058	1	33868268	33869325
ARR-B	ppa024819m	response regulator 12	3294	1	33901634	33904927
WRKY	ppa008566m	WRKY DNA-binding protein 40	1714	1	34009489	34011202
WRKY	ppa009939m	WRKY DNA-binding protein 40	1522	1	34029320	34030841
CO-like	ppa008143m	CONSTANS-like 4	1440	1	34301935	34303374
MYB	ppa026916m	myb domain protein 23	1417	1	34642203	34643619
Trihelix	ppa016464m	Duplicated homeodomain-like superfamily protein	1857	1	34652863	34654719
MYB	ppa015883m	myb domain protein 3	1090	1	34655413	34656502
MYB	ppa023768m	myb domain protein 3	1019	1	34662496	34663514
MYB	ppa023812m	myb domain protein 5	958	1	34667925	34668882
MYB	ppa022205m	myb domain protein 111	1098	1	34672893	34673990
Nin-like	ppa022945m	Plant regulator RWP-RK family protein	1404	1	34728234	34729637
HSF	ppa007300m	heat shock transcription factor A2	1531	1	34897194	34898724
C2H2	ppa004359m	indeterminate(ID)-domain 4	2122	1	34916682	34918803
LBD	ppa024836m	LOB domain-containing protein 22	450	1	34938311	34938760
GATA	ppa018120m	cytokinin-responsive gata factor 1	1481	1	34983673	34985153
MYB_related	ppa016461m	myb-like transcription factor family protein	1439	1	35049656	35051094
TALE	ppa003519m	homeobox gene 1	2311	1	35061221	35063531
MYB	ppa019554m	myb domain protein 68	1277	1	35177538	35178814
C3H	ppa007432m	Zinc finger C-x8-C-x5-C-x3-H type family protein	1107	1	35183437	35184543
TALE	ppa006938m	KNOTTED-like from Arabidopsis thaliana	3065	1	35204294	35207358
HD-ZIP	ppa008984m	Homeobox-leucine zipper protein family	1568	1	35211385	35212952
MYB	ppa024417m	myb domain protein 68	1370	1	35240919	35242288
bHLH	ppa007762m	basic helix-loop-helix (bHLH) DNA-binding superfamily protein	1687	1	35297695	35299381
AP2	ppa023077m	Integrase-type DNA-binding superfamily protein	3146	1	35308331	35311476
GRF	ppa019623m	growth-regulating factor 1	3097	1	35330027	35333123
bZIP	ppa021433m	basic leucine-zipper 4	441	1	35364887	35365327
bHLH	ppa022224m	basic helix-loop-helix (bHLH) DNA-binding superfamily protein	1342	1	35576892	35578233
bHLH	ppa015160m	ROOT HAIR DEFECTIVE 6-LIKE 2	1501	1	35581198	35582698
C2H2	ppa009924m	salt tolerance zinc finger	1149	1	35605526	35606674
LBD	ppa014964m	LOB domain-containing protein 39	779	1	35610739	35611517
M-type	ppa023054m	AGAMOUS-like 67	402	1	35768602	35769003
M-type	ppa020874m	AGAMOUS-like 67	395	1	35771857	35772251
MYB	ppa008979m	myb domain protein r1	1366	1	35898186	35899551
WRKY	ppa007930m	WRKY DNA-binding protein 7	1476	1	35966149	35967624
C2H2	ppa006432m	C2H2-like zinc finger protein	1239	1	36013297	36014535
ERF	ppa012302m	DREB and EAR motif protein 3	1728	1	36018710	36020437
ERF	ppa012304m	DREB and EAR motif protein 3	1728	1	36018710	36020437
WOX	ppa010951m	WUSCHEL related homeobox 4	1326	1	36029384	36030709
NAC	ppa023250m	NAC (No Apical Meristem) domain transcriptional regulator superfamily protein	2054	1	36053172	36055225
bHLH	ppa021918m	basic helix-loop-helix (bHLH) DNA-binding superfamily protein	2239	1	36067677	36069915
bHLH	ppa018148m	basic helix-loop-helix (bHLH) DNA-binding superfamily protein	883	1	36071852	36072734
HSF	ppa026635m	heat shock transcription factor B4	1279	1	36107228	36108506
bHLH	ppa021226m	basic helix-loop-helix (bHLH) DNA-binding superfamily protein	783	1	36136856	36137638
bZIP	ppa006503m	abscisic acid responsive elements-binding factor 2	3690	1	36170846	36174535
B3	ppb024283m	AP2/B3-like transcriptional factor family protein	3714	1	36314798	36318511
B3	ppb024440m	AP2/B3-like transcriptional factor family protein	1558	1	36319463	36321020
MYB	ppa010735m	myb domain protein r1	728	1	36527447	36528174
HD-ZIP	ppa001386m	homeobox gene 8	5119	1	36826758	36831876
GATA	ppa015753m	GATA transcription factor 12	1416	1	36845238	36846653
GATA	ppa007038m	GATA transcription factor 12	1641	1	36849781	36851421
ERF	ppa009533m	Integrase-type DNA-binding superfamily protein	1383	1	36913157	36914539
CPP	ppa002998m	Tesmin/TSO1-like CXC domain-containing protein	4740	1	37017033	37021772
MYB	ppa000676m	Homeodomain-like protein	6030	1	37064902	37070931
NAC	ppa025916m	NAC domain containing protein 38	2231	1	37234513	37236743
bZIP	ppa007814m	basic leucine zipper 9	2819	1	37258901	37261719
Trihelix	ppa025574m	sequence-specific DNA binding transcription factors	1821	1	37307744	37309564
WRKY	ppa008846m	WRKY DNA-binding protein 11	1743	1	37472989	37474731
ERF	ppa026483m	cooperatively regulated by ethylene and jasmonate 1	509	1	37774573	37775081
CPP	ppa001375m	TESMIN/TSO1-like CXC 2	5037	1	38381947	38386983
FAR1	ppa025598m	FAR1-related sequence 1	1025	1	39016621	39017645
HB-other	ppa007560m	overexpressor of cationic peroxidase 3	1792	1	39061215	39063006
bZIP	ppa012064m	Basic-leucine zipper (bZIP) transcription factor family protein	2955	1	39065316	39068270
ERF	ppa023908m	Integrase-type DNA-binding superfamily protein	874	1	39157972	39158845
FAR1	ppa002480m	FAR1-related sequence 6	2060	1	39288826	39290885
TALE	ppa005932m	KNOTTED1-like homeobox gene 3	2786	1	39505557	39508342
TALE	ppa005888m	KNOTTED1-like homeobox gene 3	2786	1	39505557	39508342
TALE	ppa005712m	KNOTTED1-like homeobox gene 3	2786	1	39505557	39508342
MIKC	ppa012927m	K-box region and MADS-box transcription factor family protein	2515	1	39773111	39775625
NAC	ppa009380m	NAC (No Apical Meristem) domain transcriptional regulator superfamily protein	1843	1	40006807	40008649
ERF	ppa010649m	Integrase-type DNA-binding superfamily protein	726	1	40489767	40490492
GRAS	ppa018977m	GRAS family transcription factor	1521	1	40525310	40526830
MYB_related	ppa021680m	myb domain protein 109	291	1	40647816	40648106
C2H2	ppa020634m	C2H2-like zinc finger protein	1760	1	40664093	40665852
ARF	ppa003136m	auxin response factor 17	4096	1	40874725	40878820
bZIP	ppa007593m	bZIP transcription factor family protein	2277	1	40943437	40945713
bZIP	ppa024363m	ABA-responsive element binding protein 3	1244	1	40952450	40953693
MIKC	ppa007816m	AGAMOUS-like 104	4079	1	41122758	41126836
ERF	ppa007193m	related to AP2 4	1441	1	41299998	41301438
MYB	ppa026006m	myb domain protein 93	1424	1	41557908	41559331
C2H2	ppa016755m	C2H2 and C2HC zinc fingers superfamily protein	1210	1	41679312	41680521
HD-ZIP	ppa009419m	homeobox protein 6	1132	1	41865691	41866822
NAC	ppa021989m	NAC domain containing protein 35	1972	1	42152064	42154035
ZF-HD	ppa015411m	homeobox protein 31	1026	1	42239945	42240970
ARF	ppa002394m	auxin response factor 1	8810	1	42309541	42318350
C3H	ppa023225m	Zinc finger C-x8-C-x5-C-x3-H type family protein	8837	1	42324462	42333298
FAR1	ppa002379m	FAR1-related sequence 11	3441	1	42467125	42470565
B3	ppa009916m	AP2/B3-like transcriptional factor family protein	959	1	42667558	42668516
TCP	ppa022140m	TCP family transcription factor	1554	1	42873389	42874942
C2H2	ppa007287m	zinc finger (C2H2 type) family protein	5474	1	42890025	42895498
bZIP	ppa006939m	Basic-leucine zipper (bZIP) transcription factor family protein	6677	1	42911190	42917866
NAC	ppa026935m	NAC-domain protein 101	411	1	42926229	42926639
B3	ppb014811m	B3 family protein	357	1	43028594	43028950
B3	ppa023244m	B3 family protein	357	1	43031052	43031408
C2H2	ppa020811m	Exonuclease family protein	2490	1	43688022	43690511
WRKY	ppa016401m	WRKY DNA-binding protein 9	2312	1	43717207	43719518
GATA	ppb020680m	GATA transcription factor 26	2219	1	43863844	43866062
bZIP	ppa025544m	Basic-leucine zipper (bZIP) transcription factor family protein	1234	1	43909596	43910829
NAC	ppa019508m	xylem NAC domain 1	1329	1	44089899	44091227
bHLH	ppa011017m	basic helix-loop-helix (bHLH) DNA-binding superfamily protein	3137	1	44520026	44523162
M-type	ppa014627m	AGAMOUS-like 87	534	1	44547038	44547571
C2H2	ppa015154m	transcription factor IIIA	2392	1	44707208	44709599
MYB	ppa008906m	myb domain protein 3	1555	1	44722180	44723734
MYB_related	ppa009856m	myb domain protein 3	1252	1	44722483	44723734
MIKC	ppa011140m	K-box region and MADS-box transcription factor family protein	6488	1	44884635	44891122
M-type	ppa017491m	AGAMOUS-like 78	402	1	44914686	44915087
MIKC	ppa015966m	AGAMOUS-like 12	3879	1	45011005	45014883
ERF	ppa020605m	Integrase-type DNA-binding superfamily protein	501	1	45190345	45190845
ERF	ppa012354m	Integrase-type DNA-binding superfamily protein	920	1	45233476	45234395
ERF	ppa018178m	Integrase-type DNA-binding superfamily protein	600	1	45256849	45257448
bHLH	ppa016514m	beta HLH protein 93	820	1	45655023	45655842
B3	ppa019311m	Domain of unknown function (DUF313)	1281	1	45712753	45714033
GATA	ppa008377m	ZIM-like 1	4923	1	46128308	46133230
GATA	ppa009340m	GATA-type zinc finger protein with TIFY domain	3370	1	46137134	46140503
M-type	ppa018168m	AGAMOUS-like 80	690	1	46199123	46199812
MYB_related	ppa002943m	Homeodomain-like superfamily protein	6460	1	46259501	46265960
MYB_related	ppa1027142m	Homeodomain-like superfamily protein	7479	1	46268842	46276320
MYB_related	ppb018318m	Homeodomain-like superfamily protein	6973	1	46268842	46275814
MIKC	ppa010714m	K-box region and MADS-box transcription factor family protein	7116	1	46335147	46342262
MIKC	ppa010822m	K-box region and MADS-box transcription factor family protein	7553	1	46344191	46351743
MIKC	ppa011123m	AGAMOUS-like 24	7802	1	46353152	46360953
MIKC	ppa010758m	K-box region and MADS-box transcription factor family protein	8685	1	46362693	46371377
M-type	ppb017585m	AGAMOUS-like 24	958	1	46388160	46389117
M-type	ppa018667m	AGAMOUS-like 24	1176	1	46396983	46398158
bHLH	ppa026166m	basic helix-loop-helix 32	731	1	46427429	46428159
ZF-HD	ppa009679m	homeobox protein 22	849	1	46661094	46661942
bHLH	ppa009461m	basic helix-loop-helix (bHLH) DNA-binding superfamily protein	1867	1	46825567	46827433
bZIP	ppa002181m	Basic-leucine zipper (bZIP) transcription factor family protein	3617	2	283845	287461
MIKC	ppa021434m	AGAMOUS-like 15	3947	2	506948	510894
bZIP	ppa019868m	Basic-leucine zipper (bZIP) transcription factor family protein	753	2	911422	912156
GRAS	ppa005439m	scarecrow-like 3	1515	2	1243101	1244615
SRS	ppa022044m	Lateral root primordium (LRP) protein-related	1358	2	2197894	2199251
Trihelix	ppa007968m	sequence-specific DNA binding transcription factors	2079	2	2459908	2461986
bZIP	ppb018847m	TGACG motif-binding factor 6	1457	2	2802971	2804427
C2H2	ppb013494m	C2H2 family protein	417	2	2872250	2872666
Dof	ppa019468m	Dof-type zinc finger DNA-binding family protein	201	2	3038170	3038370
NF-YC	ppa008839m	nuclear factor Y, subunit C11	5132	2	3736036	3741167
M-type	ppa023670m	AGAMOUS-like 61	525	2	3754018	3754542
C2H2	ppa024870m	zinc-finger protein 1	1035	2	3776632	3777666
C2H2	ppa024496m	zinc-finger protein 1	1011	2	3834449	3835459
MYB	ppa003628m	myb domain protein 33	3432	2	4032453	4035884
C2H2	ppa016858m	zinc finger (C2H2 type) family protein	1096	2	4653454	4654549
C2H2	ppa024874m	zinc finger (C2H2 type) family protein	922	2	4712189	4713110
bZIP	ppa008716m	ABA-responsive element binding protein 3	7147	2	5025527	5032673
EIL	ppa003493m	Ethylene insensitive 3 family protein	2208	2	5516222	5518429
EIL	ppa003550m	Ethylene insensitive 3 family protein	2386	2	5549949	5552334
FAR1	ppa001310m	FAR1-related sequence 3	5180	2	5583662	5588841
AP2	ppb023788m	Integrase-type DNA-binding superfamily protein	4726	2	5864627	5869352
FAR1	ppa015258m	FRS (FAR1 Related Sequences) transcription factor family	2252	2	6788403	6790654
Dof	ppa015889m	cycling DOF factor 2	2171	2	6816946	6819116
NF-YA	ppa012173m	nuclear factor Y, subunit A7	4387	2	9324308	9328694
NF-YA	ppa012168m	nuclear factor Y, subunit A7	1982	2	9326713	9328694
LBD	ppa025176m	LOB domain-containing protein 24	982	2	9360459	9361440
FAR1	ppa024128m	FRS (FAR1 Related Sequences) transcription factor family	1177	2	9421295	9422471
MYB	ppa016923m	myb domain protein 83	2101	2	9509720	9511820
C3H	ppa006435m	zinc finger (CCCH-type/C3HC4-type RING finger) family protein	4499	2	9581739	9586237
bHLH	ppa006134m	basic helix-loop-helix (bHLH) DNA-binding superfamily protein	2926	2	9814855	9817780
bHLH	ppa006128m	basic helix-loop-helix (bHLH) DNA-binding superfamily protein	2802	2	9814979	9817780
HD-ZIP	ppa007421m	homeobox from Arabidopsis thaliana	1760	2	10204755	10206514
Trihelix	ppa026265m	Duplicated homeodomain-like superfamily protein	5216	2	10928330	10933545
FAR1	ppa022698m	FAR1-related sequence 5	3037	2	11368655	11371691
Trihelix	ppa022998m	aspartate/glutamate/uridylate kinase family protein	2674	2	11569970	11572643
FAR1	ppa017176m	FAR1-related sequence 5	2332	2	11575354	11577685
FAR1	ppb017154m	FAR1-related sequence 1	3099	2	11614141	11617239
NAC	ppa004072m	NAC domain containing protein 50	5057	2	11649150	11654206
NAC	ppa003239m	NAC domain containing protein 2	3856	2	11677315	11681170
bHLH	ppa008351m	basic helix-loop-helix (bHLH) DNA-binding superfamily protein	1078	2	12450517	12451594
bHLH	ppb019685m	basic helix-loop-helix (bHLH) DNA-binding superfamily protein	3417	2	12464076	12467492
B3	ppa025386m	AP2/B3-like transcriptional factor family protein	798	2	12828889	12829686
B3	ppa012926m	AP2/B3-like transcriptional factor family protein	1094	2	13391432	13392525
ARR-B	ppa026574m	response regulator 2	3843	2	13952893	13956735
M-type	ppa017207m	AGAMOUS-like 80	417	2	13998378	13998794
M-type	ppa021970m	MADS-box transcription factor family protein	1101	2	14135407	14136507
M-type	ppa024464m	AGAMOUS-like 62	693	2	14999498	15000190
ERF	ppa009812m	Integrase-type DNA-binding superfamily protein	831	2	15192643	15193473
WRKY	ppa022287m	WRKY family transcription factor	2893	2	15597322	15600214
SBP	ppa008560m	squamosa promoter binding protein-like 8	1648	2	15682571	15684218
SBP	ppa024285m	squamosa promoter binding protein-like 10	4150	2	15691496	15695645
GATA	ppa014583m	GATA transcription factor 4	2203	2	15735376	15737578
bHLH	ppa005629m	basic helix-loop-helix (bHLH) DNA-binding superfamily protein	2127	2	15809278	15812404
C2H2	ppa021208m	C2H2-like zinc finger protein	1176	2	15856519	15857694
GRAS	ppa001781m	GRAS family transcription factor	2583	2	15972386	15974968
YABBY	ppa010905m	Plant-specific transcription factor YABBY family protein	2412	2	16131265	16133676
LBD	ppa017589m	LOB domain-containing protein 31	2509	2	16707162	16709670
LBD	ppa010383m	LOB domain-containing protein 18	3005	2	16721469	16724473
FAR1	ppa022622m	FAR1-related sequence 5	2254	2	16812899	16815152
GRF	ppa021277m	growth-regulating factor 9	2340	2	16827306	16829645
MIKC	ppa019932m	AGAMOUS-like 6	3780	2	17015682	17019461
M-type	ppa014428m	AGAMOUS-like 14	881	2	17028372	17029252
TCP	ppa015342m	TCP family transcription factor	756	2	17139235	17139990
ARR-B	ppa020007m	response regulator 2	2425	2	17239347	17241771
HD-ZIP	ppa001436m	Homeobox-leucine zipper family protein / lipid-binding START domain-containing protein	5318	2	17450801	17456118
MYB	ppa022218m	myb domain protein 3r-5	3906	2	17560070	17563975
MYB	ppa007268m	myb domain protein 17	2268	2	17832668	17834935
BES1	ppa002199m	beta-amylase 7	4891	2	18142430	18147320
BES1	ppa002957m	beta-amylase 7	4891	2	18142430	18147320
bHLH	ppa002645m	basic helix-loop-helix (bHLH) DNA-binding superfamily protein	4182	2	18161805	18165986
MYB_related	ppa002218m	ARID/BRIGHT DNA-binding domain;ELM2 domain protein	3259	2	18386142	18389400
MYB_related	ppa008029m	Homeodomain-like superfamily protein	3963	2	18581434	18585396
MYB_related	ppa008074m	Homeodomain-like superfamily protein	3963	2	18581434	18585396
WRKY	ppa007745m	WRKY family transcription factor	1468	2	18665651	18667118
WRKY	ppa015755m	WRKY DNA-binding protein 56	1716	2	18683476	18685191
bZIP	ppa006173m	G-box binding factor 3	5298	2	18939395	18944692
ERF	ppa018978m	cytokinin response factor 4	864	2	18964811	18965674
WRKY	ppa007708m	WRKY family transcription factor	2432	2	19059670	19062101
MYB_related	ppa023853m	Homeodomain-like superfamily protein	899	2	19069154	19070052
bHLH	ppa002985m	basic helix-loop-helix (bHLH) DNA-binding superfamily protein	1848	2	19363412	19365259
ERF	ppa026139m	Integrase-type DNA-binding superfamily protein	519	2	19377380	19377898
ARF	ppa002230m	auxin response factor 11	4517	2	19413134	19417650
LBD	ppa025888m	LOB domain-containing protein 11	545	2	19474595	19475139
MYB	ppa009439m	myb domain protein 7	1472	2	19554548	19556019
Dof	ppa010132m	Dof-type zinc finger DNA-binding family protein	1545	2	19570303	19571847
HD-ZIP	ppa010647m	homeobox 7	1469	2	19683542	19685010
bHLH	ppa004680m	Basic helix-loop-helix (bHLH) DNA-binding family protein	1491	2	19738223	19739713
NAC	ppa020746m	NAC (No Apical Meristem) domain transcriptional regulator superfamily protein	1489	2	19828289	19829777
NAC	ppa024642m	NAC domain containing protein 12	339	2	19843706	19844044
bHLH	ppa006041m	basic helix-loop-helix (bHLH) DNA-binding superfamily protein	2060	2	20039400	20041459
MYB_related	ppa004107m	Homeodomain-like superfamily protein	2969	2	20152864	20155832
MYB_related	ppa001765m	Homeodomain-like superfamily protein	7204	2	20159903	20167106
B3	ppa015999m	AP2/B3-like transcriptional factor family protein	1299	2	20208570	20209868
NAC	ppa018124m	NAC 014	1804	2	20219526	20221329
NAC	ppa025375m	NAC domain containing protein 2	1447	2	20225041	20226487
NAC	ppa020233m	NAC domain containing protein 28	2177	2	20242612	20244788
NAC	ppa019865m	NAC transcription factor-like 9	1316	2	20249685	20251000
NAC	ppb024640m	NAC domain containing protein 50	3059	2	20255380	20258438
NAC	ppa026972m	NAC 014	3064	2	20267554	20270617
NAC	ppa016450m	NAC domain containing protein 28	1869	2	20272996	20274864
NAC	ppa021740m	NAC domain containing protein 50	1767	2	20290490	20292256
NAC	ppa019780m	NAC 014	1457	2	20293935	20295391
NAC	ppa017301m	NAC 014	974	2	20312284	20313257
NAC	ppa016876m	NAC transcription factor-like 9	1313	2	20316948	20318260
NAC	ppa022384m	NAC transcription factor-like 9	1119	2	20321505	20322623
NAC	ppb017658m	NAC 014	1617	2	20327259	20328875
NAC	ppa023197m	NAC 014	782	2	20409210	20409991
NAC	ppa024568m	NAC 014	611	2	20412296	20412906
NAC	ppa019241m	NAC transcription factor-like 9	619	2	20415286	20415904
C2H2	ppa016651m	C2H2-type zinc finger family protein	1080	2	20440543	20441622
C2H2	ppa000204m	Zinc finger (C2H2 type) family protein / transcription factor jumonji (jmj) family protein	6914	2	20801911	20808824
GATA	ppa007936m	Plant-specific GATA-type zinc finger transcription factor family protein	2924	2	20890097	20893020
ARF	ppa002710m	auxin response factor 16	2232	2	20903304	20905535
MYB	ppa000126m	Duplicated homeodomain-like superfamily protein	7053	2	21060895	21067947
LBD	ppa023989m	LOB domain-containing protein 1	963	2	21194414	21195376
NF-YB	ppa012182m	nuclear factor Y, subunit B8	3317	2	21254028	21257344
AP2	ppa018704m	related to AP2.7	2675	2	21286241	21288915
HSF	ppb022967m	winged-helix DNA-binding transcription factor family protein	1610	2	21415570	21417179
bHLH	ppa009578m	basic helix-loop-helix (bHLH) DNA-binding superfamily protein	3304	2	21900164	21903467
C2H2	ppa011762m	C2H2-type zinc finger family protein	1413	2	21941787	21943199
WRKY	ppa024540m	WRKY DNA-binding protein 43	644	2	21972625	21973268
Dof	ppa020232m	OBF-binding protein 3	1248	2	22083684	22084931
GRAS	ppa021438m	SCARECROW-like 14	2007	2	22264434	22266440
LBD	ppa018815m	LOB domain-containing protein 33	761	2	22364650	22365410
TALE	ppa006566m	POX (plant homeobox) family protein	2161	2	22511070	22513230
MYB	ppa018139m	Duplicated homeodomain-like superfamily protein	1272	2	22712616	22713887
WOX	ppa020183m	WUSCHEL related homeobox 5	703	2	22768590	22769292
NF-X1	ppa001277m	sequence-specific DNA binding transcription factors;zinc ion binding	5146	2	22940596	22945741
C3H	ppa002415m	zinc finger (CCCH-type) family protein	3038	2	22991870	22994907
bHLH	ppa010134m	basic helix-loop-helix (bHLH) DNA-binding superfamily protein	871	2	23070772	23071642
MYB	ppa017892m	myb domain protein 73	720	2	23073562	23074281
ERF	ppa015230m	Integrase-type DNA-binding superfamily protein	1059	2	23081760	23082818
Trihelix	ppa010427m	sequence-specific DNA binding transcription factors	871	2	23097441	23098311
LBD	ppa012284m	LOB domain-containing protein 21	570	2	23099530	23100099
G2-like	ppa025397m	Homeodomain-like superfamily protein	3344	2	23116887	23120230
LBD	ppa012504m	Lateral organ boundaries (LOB) domain family protein	686	2	23247376	23248061
ERF	ppa007606m	Integrase-type DNA-binding superfamily protein	2001	2	23291301	23293301
LBD	ppa011757m	LOB domain-containing protein 15	874	2	23463957	23464830
bZIP	ppa007645m	Basic-leucine zipper (bZIP) transcription factor family protein	3005	2	23579606	23582610
WRKY	ppa014826m	WRKY DNA-binding protein 55	4598	2	23638750	23643347
WRKY	ppa026125m	WRKY DNA-binding protein 70	1976	2	23642489	23644464
MYB_related	ppa010092m	myb-like transcription factor family protein	1959	2	23952501	23954459
ERF	ppa010186m	ethylene-responsive element binding factor 13	957	2	23987005	23987961
ERF	ppa008915m	Integrase-type DNA-binding superfamily protein	1204	2	23994070	23995273
ERF	ppa022802m	Integrase-type DNA-binding superfamily protein	675	2	23997736	23998410
MYB	ppa016603m	myb-like HTH transcriptional regulator family protein	1197	2	24077129	24078325
C2H2	ppa021631m	C2H2-like zinc finger protein	1014	2	24157741	24158754
NAC	ppa020139m	NAC 007	1215	2	24279093	24280307
B3	ppa021765m	Domain of unknown function (DUF313)	1069	2	24296332	24297400
MYB	ppa011549m	myb domain protein 42	1032	2	24353851	24354882
bHLH	ppa016639m	basic helix-loop-helix (bHLH) DNA-binding superfamily protein	858	2	24645183	24646040
bHLH	ppa015702m	basic helix-loop-helix (bHLH) DNA-binding superfamily protein	605	2	24648103	24648707
bHLH	ppb012603m	basic helix-loop-helix (bHLH) DNA-binding superfamily protein	956	2	24651211	24652166
Trihelix	ppa000876m	Protein kinase superfamily protein	3457	2	24663397	24666853
MIKC	ppa022942m	AGAMOUS-like 6	1583	2	24694324	24695906
M-type	ppa019267m	AGAMOUS-like 42	391	2	24722530	24722920
C3H	ppa006002m	Transducin/WD40 repeat-like superfamily protein	3582	2	24770574	24774155
ERF	ppa010935m	C-repeat-binding factor 4	950	2	24801153	24802102
ERF	ppa022719m	Integrase-type DNA-binding superfamily protein	663	2	24808732	24809394
ARR-B	ppa023185m	response regulator 2	3807	2	24814596	24818402
LBD	ppa024504m	LOB domain-containing protein 24	548	2	24819829	24820376
FAR1	ppa026277m	FAR1-related sequence 5	2991	2	24879974	24882964
HD-ZIP	ppa001894m	Homeobox-leucine zipper family protein / lipid-binding START domain-containing protein	4245	2	24898453	24902697
HSF	ppa009180m	heat shock transcription factor B2A	1025	2	24933049	24934073
MYB	ppa019729m	myb domain protein 19	1527	2	24993583	24995109
C2H2	ppa002336m	C2H2-like zinc finger protein	3326	2	25160352	25163677
GRAS	ppa002688m	SCARECROW-like 8	2438	2	25252636	25255073
MYB_related	ppa008749m	Homeodomain-like superfamily protein	3034	2	25339072	25342105
WRKY	ppa025042m	WRKY DNA-binding protein 27	2183	2	25381962	25384144
ERF	ppa008720m	cytokinin response factor 4	973	2	25573878	25574850
bHLH	ppa015055m	basic helix-loop-helix (bHLH) DNA-binding superfamily protein	2017	2	25610284	25612300
WRKY	ppa007986m	WRKY family transcription factor	1252	2	25613734	25614985
MYB_related	ppa024794m	Homeodomain-like superfamily protein	1030	2	25622872	25623901
Nin-like	ppa015130m	RWP-RK domain-containing protein	901	2	25692690	25693590
Dof	ppa018553m	Dof-type zinc finger DNA-binding family protein	666	2	25999931	26000596
HD-ZIP	ppa011221m	homeobox 7	1324	2	26090250	26091573
GRF	ppa024293m	growth-regulating factor 7	2376	2	26124208	26126583
E2FDP	ppa005481m	Transcription factor DP	5195	2	26486647	26491841
MYB	ppa017039m	myb domain protein 9	1412	2	26571739	26573150
FAR1	ppa001996m	FAR1-related sequence 4	3265	2	26577271	26580535
GRF	ppa022199m	growth-regulating factor 5	4124	2	26637336	26641459
NAC	ppa002384m	NAC domain containing protein 28	4034	3	165336	169369
MYB_related	ppa005083m	Homeodomain-like superfamily protein	3623	3	199580	203202
HD-ZIP	ppa002343m	homeodomain GLABROUS 11	3761	3	225769	229529
MYB	ppa009966m	myb domain protein 20	1810	3	363412	365221
LBD	ppa021873m	LOB domain-containing protein 24	995	3	469862	470856
GATA	ppa009709m	ZIM-like 1	3955	3	595837	599791
FAR1	ppa016025m	FAR1-related sequence 5	498	3	681916	682413
G2-like	ppa005159m	myb-like HTH transcriptional regulator family protein	2489	3	1172446	1174934
ERF	ppa006366m	related to AP2 12	3131	3	1542833	1545963
ERF	ppa007093m	related to AP2 12	3131	3	1542833	1545963
ERF	ppa007106m	related to AP2 12	3131	3	1542833	1545963
M-type	ppa024282m	AGAMOUS-like 62	934	3	1703484	1704417
Trihelix	ppa023115m	sequence-specific DNA binding transcription factors	1725	3	1739548	1741272
C3H	ppa015664m	SAP domain-containing protein	3075	3	1802261	1805335
GRAS	ppa022653m	GRAS family transcription factor	1861	3	2033523	2035383
GRF	ppa017593m	growth-regulating factor 5	1330	3	2116412	2117741
AP2	ppa015833m	Integrase-type DNA-binding superfamily protein	3096	3	2130011	2133106
MYB	ppa024533m	myb domain protein 66	872	3	2138039	2138910
MYB	ppa010252m	myb domain protein 4	1254	3	2149391	2150644
MYB_related	ppa003052m	TRF-like 6	5990	3	2191253	2197242
NF-YA	ppa020977m	nuclear factor Y, subunit A3	2820	3	2262120	2264939
MYB_related	ppa016498m	Homeodomain-like/winged-helix DNA-binding family protein	2708	3	2397816	2400523
GeBP	ppa006690m	DNA-binding storekeeper protein-related transcriptional regulator	1391	3	2463459	2464849
MYB	ppa015032m	myb domain protein 26	1384	3	2476544	2477927
C2H2	ppa004346m	indeterminate(ID)-domain 11	4029	3	2568981	2573009
Dof	ppa011022m	DOF zinc finger protein 1	1299	3	2837756	2839054
bHLH	ppa015446m	basic helix-loop-helix (bHLH) DNA-binding superfamily protein	1329	3	2963349	2964677
MYB_related	ppa007697m	Homeodomain-like superfamily protein	3838	3	3337491	3341328
HD-ZIP	ppa001405m	Homeobox-leucine zipper family protein / lipid-binding START domain-containing protein	6198	3	3503422	3509619
GATA	ppa017460m	GATA transcription factor 9	1356	3	3520156	3521511
ERF	ppa011735m	Integrase-type DNA-binding superfamily protein	935	3	3632495	3633429
bHLH	ppa009187m	basic helix-loop-helix (bHLH) DNA-binding superfamily protein	2478	3	3753824	3756301
NAC	ppa025721m	NAC domain containing protein 2	1125	3	3798116	3799240
HD-ZIP	ppa001840m	HD-ZIP IV family of homeobox-leucine zipper protein with lipid-binding START domain	4449	3	3982925	3987373
LBD	ppa020441m	LOB domain-containing protein 22	288	3	4255307	4255594
Trihelix	ppa009556m	Alcohol dehydrogenase transcription factor Myb/SANT-like family protein	1025	3	4271923	4272947
CPP	ppa026768m	TESMIN/TSO1-like CXC 2	6732	3	4969276	4976007
C3H	ppa015364m	Zinc finger C-x8-C-x5-C-x3-H type family protein	1435	3	5060240	5061674
C3H	ppa013425m	Zinc finger C-x8-C-x5-C-x3-H type family protein	864	3	5138997	5139860
C3H	ppa020948m	Zinc finger C-x8-C-x5-C-x3-H type family protein	580	3	5300585	5301164
B3	ppa026804m	AP2/B3-like transcriptional factor family protein	3080	3	5317079	5320158
ERF	ppa024826m	Integrase-type DNA-binding superfamily protein	1078	3	5379408	5380485
MYB	ppa017235m	myb domain protein 106	2156	3	5450615	5452770
MYB	ppa020394m	myb domain protein 106	2191	3	5490102	5492292
FAR1	ppa002486m	FAR1-related sequence 6	2008	3	5845946	5847953
FAR1	ppa002952m	FAR1-related sequence 6	1886	3	5849841	5851726
FAR1	ppa001906m	FAR1-related sequence 8	3180	3	5855896	5859075
ERF	ppa020928m	Integrase-type DNA-binding superfamily protein	885	3	6245994	6246878
ERF	ppa016477m	Integrase-type DNA-binding superfamily protein	822	3	6355361	6356182
C2H2	ppa026513m	zinc-finger protein 1	831	3	6406192	6407022
WRKY	ppa010796m	WRKY DNA-binding protein 40	1371	3	6662580	6663950
BES1	ppa025998m	BES1/BZR1 homolog 1	1515	3	6975863	6977377
AP2	ppa007768m	ARIA-interacting double AP2 domain protein	2948	3	7344817	7347764
HSF	ppa015468m	winged-helix DNA-binding transcription factor family protein	2903	3	7868833	7871735
M-type	ppb021823m	K-box region and MADS-box transcription factor family protein	201	3	8417859	8418059
NAC	ppa015761m	NAC domain containing protein 28	1350	3	8421535	8422884
WRKY	ppa025586m	WRKY DNA-binding protein 69	3789	3	8609429	8613217
G2-like	ppa017500m	myb-like HTH transcriptional regulator family protein	2122	3	9079111	9081232
Trihelix	ppa009171m	sequence-specific DNA binding transcription factors	3474	3	9255147	9258620
M-type	ppa027181m	MADS-box transcription factor family protein	1086	3	10529378	10530463
C3H	ppa018479m	Zinc finger C-x8-C-x5-C-x3-H type family protein	1050	3	10567708	10568757
NF-YC	ppa026882m	nuclear factor Y, subunit C3	2233	3	10572145	10574377
FAR1	ppa015745m	FAR1-related sequence 1	2374	3	11681050	11683423
DBB	ppa010493m	B-box zinc finger family protein	1658	3	12066729	12068386
ERF	ppa021711m	Integrase-type DNA-binding superfamily protein	1386	3	12218348	12219733
MYB	ppa010716m	myb domain protein 4	1593	3	12383826	12385418
bHLH	ppa025775m	ROOT HAIR DEFECTIVE6	1298	3	12499229	12500526
GeBP	ppa009321m	DNA-binding storekeeper protein-related transcriptional regulator	1242	3	12730303	12731544
GRAS	ppa003206m	RGA-like 2	1782	3	12801491	12803272
FAR1	ppa017690m	FRS (FAR1 Related Sequences) transcription factor family	3993	3	12811513	12815505
MYB	ppa016711m	myb domain protein 113	1854	3	12840372	12842225
MYB	ppa026640m	myb domain protein 113	1858	3	12877574	12879431
MYB	ppa020385m	myb domain protein 113	1991	3	12910789	12912779
G2-like	ppa023536m	Homeodomain-like superfamily protein	2151	3	12949460	12951610
MIKC	ppa010578m	K-box region and MADS-box transcription factor family protein	6413	3	13593265	13599677
WRKY	ppa026831m	WRKY DNA-binding protein 28	2386	3	13803400	13805785
NAC	ppa022043m	NAC domain containing protein 42	2431	3	14127308	14129738
G2-like	ppa023518m	Homeodomain-like superfamily protein	343	3	14167173	14167515
bHLH	ppa017228m	phytochrome interacting factor 4	2348	3	14232162	14234509
ARF	ppa001069m	auxin response factor 8	6636	3	14516366	14523001
FAR1	ppa024183m	FAR1-related sequence 2	3256	3	14703326	14706581
FAR1	ppa001511m	FRS (FAR1 Related Sequences) transcription factor family	3518	3	14708933	14712450
FAR1	ppa001344m	far-red elongated hypocotyls 3	3409	3	14714849	14718257
GRAS	ppa005742m	GRAS family transcription factor	1379	3	14760726	14762104
G2-like	ppa025029m	Homeodomain-like superfamily protein	1862	3	15093769	15095630
CO-like	ppa006303m	CONSTANS-like 9	3902	3	15262568	15266469
NF-YB	ppa012163m	nuclear factor Y, subunit B3	653	3	15427643	15428295
FAR1	ppa002284m	FAR1-related sequence 10	2239	3	15469963	15472201
SAP	ppa025801m	Transducin/WD40 repeat-like superfamily protein	1426	3	15489322	15490747
GRAS	ppa003702m	GRAS family transcription factor	1769	3	15680385	15682153
WRKY	ppa004905m	zinc-dependent activator protein-1	2737	3	15682525	15685261
ERF	ppa010804m	ethylene responsive element binding factor 3	710	3	16137175	16137884
C3H	ppa005469m	Zinc finger C-x8-C-x5-C-x3-H type family protein	4625	3	16147735	16152359
TALE	ppa015339m	KNOX/ELK homeobox transcription factor	1663	3	16321971	16323633
WRKY	ppa002619m	WRKY family transcription factor	2491	3	16460557	16463047
MYB	ppa017451m	myb domain protein 101	2425	3	16538702	16541126
HD-ZIP	ppa019198m	homeodomain GLABROUS 2	4331	3	16655934	16660264
MYB_related	ppa014728m	Homeodomain-like superfamily protein	650	3	16700505	16701154
C3H	ppa006049m	Zinc finger C-x8-C-x5-C-x3-H type family protein	5200	3	16754236	16759435
CO-like	ppa025622m	B-box type zinc finger protein with CCT domain	2588	3	16815877	16818464
GeBP	ppa005705m	DNA-binding storekeeper protein-related transcriptional regulator	2245	3	16913436	16915680
bHLH	ppa025306m	basic helix-loop-helix (bHLH) DNA-binding superfamily protein	1374	3	16941403	16942776
GRAS	ppa016112m	GRAS family transcription factor	1293	3	16965397	16966689
ERF	ppa022733m	Integrase-type DNA-binding superfamily protein	450	3	16997324	16997773
MYB	ppa026553m	myb domain protein 15	1061	3	17353649	17354709
MYB	ppa025095m	myb domain protein 4	874	3	17358436	17359309
MYB	ppa016708m	MYB-like 102	1337	3	17394397	17395733
LBD	ppa009213m	LOB domain-containing protein 41	1738	3	17762905	17764642
RAV	ppa026046m	related to ABI3/VP1 2	948	3	18052310	18053257
S1Fa-like	ppa026046m	related to ABI3/VP1 2	948	3	18052310	18053257
TCP	ppa027156m	TCP family transcription factor	1035	3	18071176	18072210
CO-like	ppa007007m	CONSTANS-like 2	2186	3	18343501	18345686
bZIP	ppa011644m	basic leucine-zipper 42	761	3	18395507	18396267
bHLH	ppa008856m	BES1-interacting Myc-like protein 2	3198	3	18510031	18513228
G2-like	ppa023507m	Homeodomain-like superfamily protein	1126	3	18559505	18560630
MIKC	ppa010249m	K-box region and MADS-box transcription factor family protein	4229	3	18604427	18608655
MIKC	ppa010548m	K-box region and MADS-box transcription factor family protein	4572	3	18619188	18623759
MIKC	ppa010577m	K-box region and MADS-box transcription factor family protein	4572	3	18619188	18623759
MYB	ppa016385m	myb domain protein 121	2304	3	18630946	18633249
GRAS	ppa1027219m	scarecrow-like 3	1218	3	18636463	18637680
TCP	ppa007243m	plastid transcription factor 1	2093	3	18867715	18869807
C2H2	ppa016813m	C2H2-like zinc finger protein	1617	3	19167289	19168905
FAR1	ppa023614m	FAR1-related sequence 5	2824	3	19182400	19185223
WRKY	ppa003809m	WRKY DNA-binding protein 4	3362	3	19419766	19423127
ERF	ppa025010m	related to AP2 11	1275	3	19468943	19470217
MYB	ppa006769m	myb domain protein 16	1911	3	19536562	19538472
NAC	ppa007883m	NAC domain containing protein 100	1491	3	19548346	19549836
Dof	ppa004451m	cycling DOF factor 2	3185	3	19604860	19608044
ZF-HD	ppa008908m	homeobox protein 23	1329	3	19674589	19675917
ZF-HD	ppa013998m	mini zinc finger 2	664	3	19683618	19684281
MYB	ppa008366m	myb domain protein 94	1898	3	19691186	19693083
NAC	ppa016710m	NAC (No Apical Meristem) domain transcriptional regulator superfamily protein	1499	3	19715699	19717197
bHLH	ppa014014m	basic helix-loop-helix (bHLH) DNA-binding family protein	3438	3	19780858	19784295
bHLH	ppa014004m	basic helix-loop-helix (bHLH) DNA-binding family protein	1514	3	19782782	19784295
HD-ZIP	ppa020465m	homeobox 3	1602	3	19802617	19804218
WRKY	ppa020780m	WRKY DNA-binding protein 72	2224	3	19839824	19842047
AP2	ppa022978m	Integrase-type DNA-binding superfamily protein	1981	3	19864657	19866637
ERF	ppa020991m	Integrase-type DNA-binding superfamily protein	835	3	19871101	19871935
AP2	ppa024318m	Integrase-type DNA-binding superfamily protein	2066	3	19878339	19880404
LBD	ppa023282m	LOB domain-containing protein 27	1065	3	19950720	19951784
MYB	ppa015976m	Duplicated homeodomain-like superfamily protein	1716	3	20025236	20026951
HD-ZIP	ppa009747m	homeobox 1	1982	3	20399064	20401045
MYB	ppa011751m	myb domain protein 24	3104	3	20561868	20564971
MYB	ppa019507m	myb domain protein 98	3119	3	20600315	20603433
LBD	ppa018381m	Lateral organ boundaries (LOB) domain family protein	528	3	20742189	20742716
NAC	ppa006948m	NAC domain containing protein 44	3029	3	20868239	20871267
FAR1	ppa022645m	FAR1-related sequence 5	1671	3	21093676	21095346
MYB	ppa026877m	myb domain protein 40	1057	3	21111397	21112453
Trihelix	ppa005942m	Homeodomain-like superfamily protein	2202	3	21204448	21206649
M-type	ppa020857m	MADS-box transcription factor family protein	1310	3	21437946	21439255
C2H2	ppa010518m	zinc ion binding;nucleic acid binding;zinc ion binding	1607	3	21470530	21472136
M-type	ppa015338m	AGAMOUS-like 79	1467	3	21496410	21497876
SBP	ppa007202m	Squamosa promoter-binding protein-like (SBP domain) transcription factor family protein	1648	3	21507472	21509119
WRKY	ppa016459m	WRKY DNA-binding protein 75	1902	3	21511993	21513894
TCP	ppa009925m	TEOSINTE BRANCHED 1, cycloidea, PCF (TCP)-domain family protein 20	1430	3	21542175	21543604
GRAS	ppa024399m	RGA-like 1	2250	3	21597499	21599748
NAC	ppa026582m	NAC domain containing protein 83	957	3	21635699	21636655
B3	ppa021307m	AP2/B3-like transcriptional factor family protein	2667	3	21710881	21713547
bHLH	ppa018220m	basic helix-loop-helix (bHLH) DNA-binding superfamily protein	1951	3	21739624	21741574
G2-like	ppa009121m	myb-like HTH transcriptional regulator family protein	2725	4	100037	102761
G2-like	ppa009148m	Homeodomain-like superfamily protein	2864	4	107017	109880
NF-YB	ppa012143m	nuclear factor Y, subunit B6	613	4	258616	259228
Trihelix	ppa026454m	GT-2-like 1	1658	4	262538	264195
NF-YB	ppa019059m	nuclear factor Y, subunit B3	393	4	271278	271670
FAR1	ppa002276m	FAR1-related sequence 10	2407	4	333118	335524
GRAS	ppa003910m	SCARECROW-like 13	4035	4	394551	398585
TALE	ppa008461m	KNOX/ELK homeobox transcription factor	4987	4	712508	717494
WRKY	ppa003574m	WRKY family transcription factor	4162	4	820970	825131
G2-like	ppa015662m	myb-like HTH transcriptional regulator family protein	1448	4	861550	862997
HD-ZIP	ppa001875m	protodermal factor 2	3460	4	1177592	1181051
MYB_related	ppa023926m	Homeodomain-like superfamily protein	586	4	1210865	1211450
bHLH	ppa010730m	basic helix-loop-helix (bHLH) DNA-binding superfamily protein	2596	4	1352581	1355176
GeBP	ppa007317m	DNA-binding storekeeper protein-related transcriptional regulator	1431	4	1374509	1375939
bHLH	ppa021593m	basic helix-loop-helix (bHLH) DNA-binding superfamily protein	692	4	1424497	1425188
bHLH	ppa005924m	basic helix-loop-helix (bHLH) DNA-binding superfamily protein	2092	4	1436577	1438668
MYB	ppa015081m	myb domain protein 15	945	4	1578814	1579758
MYB	ppa007438m	MYB-like 102	1295	4	1665830	1667124
B3	ppa001220m	HSI2-like 1	7776	4	1701826	1709601
MYB_related	ppa005047m	bromodomain 4	2826	4	1861442	1864267
NAC	ppa007314m	NAC domain containing protein 25	1900	4	1927013	1928912
Dof	ppa020903m	Dof-type zinc finger DNA-binding family protein	837	4	2002133	2002969
HSF	ppa011804m	heat shock transcription factor B2A	1357	4	2190375	2191731
LSD	ppa013416m	lsd one like 2	2193	4	2218561	2220753
bHLH	ppa018726m	basic helix-loop-helix (bHLH) DNA-binding superfamily protein	2602	4	2320386	2322987
B3	ppa022488m	AP2/B3-like transcriptional factor family protein	1463	4	2368021	2369483
Dof	ppa018188m	OBF binding protein 4	879	4	2393960	2394838
Dof	ppa007258m	Dof-type zinc finger DNA-binding family protein	1624	4	2402287	2403910
SBP	ppa012607m	squamosa promoter binding protein-like 3	1779	4	2410796	2412574
C3H	ppa002526m	Zinc finger C-x8-C-x5-C-x3-H type family protein	2571	4	2436996	2439566
ERF	ppa012385m	ERF domain protein 12	803	4	2449518	2450320
ERF	ppa010090m	erf domain protein 9	977	4	2460366	2461342
HB-other	ppa000115m	homeobox-1	9740	4	2530776	2540515
NAC	ppa008828m	NAC domain containing protein 73	2457	4	2573577	2576033
ARF	ppa002065m	Transcriptional factor B3 family protein / auxin-responsive factor AUX/IAA-related	5067	4	2598568	2603634
ARF	ppa003393m	Transcriptional factor B3 family protein / auxin-responsive factor AUX/IAA-related	5094	4	2598568	2603661
VOZ	ppa004946m	vascular plant one zinc finger protein	3063	4	2626924	2629986
VOZ	ppa004951m	vascular plant one zinc finger protein	2795	4	2627192	2629986
WOX	ppa019841m	homeobox-3	1895	4	2656095	2657989
LBD	ppa020864m	LOB domain-containing protein 2	1056	4	2664610	2665665
ERF	ppa012014m	ethylene responsive element binding factor 2	937	4	2667444	2668380
ERF	ppa022010m	Integrase-type DNA-binding superfamily protein	2553	4	2669510	2672062
TCP	ppb024383m	TEOSINTE BRANCHED 1, cycloidea and PCF transcription factor 3	861	4	2735253	2736113
bHLH	ppa021837m	basic helix-loop-helix (bHLH) DNA-binding superfamily protein	2843	4	2859734	2862576
Dof	ppa012605m	Dof-type zinc finger DNA-binding family protein	489	4	2932367	2932855
Trihelix	ppa008833m	sequence-specific DNA binding transcription factors	956	4	2961148	2962103
G2-like	ppa014847m	myb-like HTH transcriptional regulator family protein	1782	4	2989919	2991700
WRKY	ppa009647m	WRKY DNA-binding protein 65	1112	4	3206039	3207150
HSF	ppa006534m	heat shock transcription factor A4A	1991	4	3306868	3308858
BES1	ppa008675m	BES1/BZR1 homolog 4	3426	4	3313373	3316798
MIKC	ppa010595m	K-box region and MADS-box transcription factor family protein	7222	4	3456499	3463720
WRKY	ppa024027m	WRKY DNA-binding protein 28	1527	4	3695838	3697364
bHLH	ppa010624m	basic helix-loop-helix (bHLH) DNA-binding superfamily protein	2228	4	3751763	3753990
bHLH	ppa010635m	basic helix-loop-helix (bHLH) DNA-binding superfamily protein	2228	4	3751763	3753990
M-type	ppa022905m	AGAMOUS-like 62	630	4	3787571	3788200
M-type	ppa024816m	AGAMOUS-like 29	564	4	3790238	3790801
TCP	ppa004612m	TEOSINTE BRANCHED 1, cycloidea and PCF transcription factor 2	1553	4	4086103	4087655
ARF	ppa001179m	auxin response factor 8	5799	4	4217248	4223046
LBD	ppa015145m	ASYMMETRIC LEAVES 2-like 1	798	4	4270369	4271166
BES1	ppa020974m	beta-amylase 7	636	4	4472916	4473551
HD-ZIP	ppa001343m	Homeobox-leucine zipper family protein / lipid-binding START domain-containing protein	6639	4	4481032	4487670
NF-YA	ppa011627m	nuclear factor Y, subunit A7	5357	4	4494540	4499896
bHLH	ppa017597m	basic helix-loop-helix (bHLH) DNA-binding superfamily protein	994	4	5124685	5125678
WRKY	ppa004535m	WRKY DNA-binding protein 14	2828	4	5152653	5155480
LSD	ppa012408m	LSD1 zinc finger family protein	6565	4	5211250	5217814
LSD	ppa012421m	LSD1 zinc finger family protein	6565	4	5211250	5217814
MIKC	ppa014844m	K-box region and MADS-box transcription factor family protein	2073	4	5488532	5490604
NAC	ppa021190m	NAC domain containing protein 47	1069	4	5571451	5572519
Trihelix	ppa021227m	Homeodomain-like superfamily protein	1402	4	5919557	5920958
NAC	ppa025263m	NAC domain containing protein 42	1236	4	6014737	6015972
LBD	ppa012322m	LOB domain-containing protein 4	2704	4	6048685	6051388
FAR1	ppa001166m	FRS (FAR1 Related Sequences) transcription factor family	4143	4	6194205	6198347
MYB	ppa026618m	myb domain protein 67	1147	4	6477060	6478206
NAC	ppa025341m	NAC (No Apical Meristem) domain transcriptional regulator superfamily protein	1410	4	6750012	6751421
C3H	ppa004704m	floral homeotic protein (HUA1)	5755	4	6769528	6775282
NAC	ppa017765m	NAC domain containing protein 20	3143	4	6964328	6967470
MYB	ppa022859m	myb domain protein 67	1288	4	6968999	6970286
G2-like	ppa007417m	Homeodomain-like superfamily protein	2005	4	7034632	7036636
GRAS	ppa004256m	scarecrow-like 3	1563	4	7314414	7315976
NF-YC	ppa009720m	nuclear factor Y, subunit C2	2693	4	7318428	7321120
bHLH	ppa025945m	basic helix-loop-helix (bHLH) DNA-binding superfamily protein	811	4	7423384	7424194
MYB	ppa026315m	myb domain protein 63	2638	4	7546491	7549128
LBD	ppa012253m	LOB domain-containing protein 4	3173	4	7693415	7696587
NAC	ppa026843m	NAC (No Apical Meristem) domain transcriptional regulator superfamily protein	1872	4	7730729	7732600
NAC	ppa008801m	NAC domain containing protein 1	3945	4	8224220	8228164
HSF	ppa004559m	heat shock factor 3	4504	4	8268161	8272664
NAC	ppa024063m	NAC domain protein 66	654	4	8675095	8675748
NAC	ppa019456m	NAC domain protein 66	1499	4	8791704	8793202
NAC	ppa020506m	NAC domain protein 66	885	4	8809917	8810801
STAT	ppa002706m	SH2 domain protein A	6849	4	8812918	8819766
DBB	ppa009344m	light-regulated zinc finger protein 1	1545	4	8961426	8962970
BES1	ppa008637m	BES1/BZR1 homolog 4	3337	4	9080908	9084244
TCP	ppa004661m	TCP family transcription factor 4	2397	4	10095498	10097894
NZZ/SPL	ppa005691m	NZZ/SPL family protein	2106	4	10106213	10108318
bZIP	ppa022385m	Basic-leucine zipper (bZIP) transcription factor family protein	1872	4	10176556	10178427
HB-other	ppa007389m	sequence-specific DNA binding transcription factors;sequence-specific DNA binding	4458	4	10228538	10232995
HD-ZIP	ppa017711m	homeobox protein 52	516	4	10289845	10290360
NAC	ppa026810m	NAC (No Apical Meristem) domain transcriptional regulator superfamily protein	1718	4	10396269	10397986
ERF	ppa010982m	ethylene responsive element binding factor 4	1050	4	10424027	10425076
SBP	ppa022739m	squamosa promoter binding protein-like 5	841	4	10498301	10499141
B3	ppa015343m	AP2/B3-like transcriptional factor family protein	1619	4	10567645	10569263
B3	ppa011554m	Transcriptional factor B3 family protein	2042	4	10569974	10572015
B3	ppa017988m	Transcriptional factor B3 family protein	607	4	10573767	10574373
B3	ppb025337m	AP2/B3-like transcriptional factor family protein	1032	4	10575586	10576617
B3	ppa013141m	Transcriptional factor B3 family protein	701	4	10576722	10577422
B3	ppa025002m	transcriptional factor B3 family protein	811	4	10579037	10579847
B3	ppa017199m	AP2/B3-like transcriptional factor family protein	936	4	10580419	10581354
NAC	ppa008301m	NAC (No Apical Meristem) domain transcriptional regulator superfamily protein	1746	4	11105983	11107728
NAC	ppa007577m	NAC domain containing protein 2	2124	4	11128296	11130419
MYB	ppa021577m	MYB-like 102	1498	4	11537276	11538773
NZZ/SPL	ppa017436m	NZZ/SPL family protein	1562	4	11576488	11578049
bHLH	ppa023041m	basic helix-loop-helix (bHLH) DNA-binding superfamily protein	2299	4	11983402	11985700
HSF	ppb012833m	winged-helix DNA-binding transcription factor family protein	1610	4	12200431	12202040
GRAS	ppa003323m	GRAS family transcription factor	3318	4	12421257	12424574
bHLH	ppa009077m	basic helix-loop-helix (bHLH) DNA-binding superfamily protein	3187	4	12510588	12513774
FAR1	ppa018547m	FAR1-related sequence 5	762	4	12674669	12675430
MYB	ppa019380m	Duplicated homeodomain-like superfamily protein	846	4	12745928	12746773
B3	ppa017456m	AP2/B3-like transcriptional factor family protein	1173	4	12868569	12869741
B3	ppa018424m	AP2/B3-like transcriptional factor family protein	207	4	12888410	12888616
B3	ppa015369m	Transcriptional factor B3 family protein	937	4	12890102	12891038
B3	ppa021660m	AP2/B3-like transcriptional factor family protein	822	4	12891132	12891953
MYB	ppa022465m	myb domain protein 101	2875	4	13454465	13457339
MYB	ppa019943m	myb domain protein 101	1728	4	13476758	13478485
WRKY	ppa022758m	WRKY family transcription factor	2531	4	13666776	13669306
ERF	ppa010893m	ethylene response factor 7	930	4	13946865	13947794
NAC	ppa018799m	NAC-like, activated by AP3/PI	1092	4	14759312	14760403
NAC	ppa023804m	NAC-domain protein 101	1140	4	14784296	14785435
NAC	ppa025596m	NAC-domain protein 101	2692	4	14793726	14796417
WRKY	ppa003305m	WRKY family transcription factor family protein	5155	4	14951801	14956955
GRAS	ppa004134m	GRAS family transcription factor	2658	4	14966011	14968668
GRAS	ppa004136m	GRAS family transcription factor	2658	4	14966011	14968668
VOZ	ppa005551m	vascular plant one zinc finger protein	4120	4 (3)	15073778	15077897
LBD	ppa013477m	LOB domain-containing protein 2	1093	4 (3)	15332151	15333243
bZIP	ppa016271m	Basic-leucine zipper (bZIP) transcription factor family protein	2303	4 (3)	15390968	15393270
TCP	ppa007094m	TCP family transcription factor 4	1501	4 (3)	15517784	15519284
NF-YB	ppa011714m	nuclear factor Y, subunit B3	1037	4	17931419	17932455
NF-YB	ppa026173m	Histone superfamily protein	594	4	17998970	17999563
Trihelix	ppa019358m	sequence-specific DNA binding transcription factors	1278	4	18125283	18126560
NAC	ppa027019m	NAC domain containing protein 86	1344	4	18259630	18260973
FAR1	ppa014831m	FAR1-related sequence 5	2332	4	18280387	18282718
MYB	ppa009566m	myb domain protein 46	2286	4	18407724	18410009
C3H	ppa025636m	CCCH-type zinc finger protein with ARM repeat domain	2109	4	18546574	18548682
NF-YA	ppa006634m	nuclear factor Y, subunit A1	4454	4	18621495	18625948
B3	ppb019942m	B3 family protein	2429	4	19270470	19272898
NAC	ppa020620m	NAC domain containing protein 32	1637	4	19292096	19293732
NAC	ppa016426m	NAC domain containing protein 20	1818	4	19700984	19702801
FAR1	ppa023217m	FAR1-related sequence 5	2265	4	19971082	19973346
G2-like	ppa015272m	Homeodomain-like superfamily protein	435	4	20194498	20194932
GRAS	ppa005243m	scarecrow-like 3	1416	4	20237054	20238469
FAR1	ppa026552m	FAR1-related sequence 5	1822	4 (2)	20808448	20810269
FAR1	ppa022153m	FAR1-related sequence 6	1644	4 (2)	22098319	22099962
G2-like	ppa025217m	Homeodomain-like superfamily protein	476	4 (2)	22198758	22199233
MYB	ppa010926m	Duplicated homeodomain-like superfamily protein	1985	4 (2)	22344591	22346575
FAR1	ppa025462m	FAR1-related sequence 5	2566	4	22525390	22527955
C3H	ppb019591m	C3H family protein	2141	4	22883851	22885991
FAR1	ppa024111m	FAR1-related sequence 5	2490	4	23319948	23322437
FAR1	ppb018056m	FAR1-related sequence 5	1879	4	23355092	23356970
SRS	ppa017162m	Lateral root primordium (LRP) protein-related	2508	4	23698361	23700868
HB-other	ppa005223m	Homeodomain-like superfamily protein	10260	4	23771155	23781416
FAR1	ppa015049m	Far-red impaired responsive (FAR1) family protein	573	4	24427112	24427684
FAR1	ppa025393m	Far-red impaired responsive (FAR1) family protein	318	4	24745356	24745673
LBD	ppa026304m	lateral organ boundaries-domain 29	626	4	25768724	25769349
NF-YB	ppa027072m	nuclear factor Y, subunit B7	693	4	26376712	26377404
NAC	ppa009438m	NAC (No Apical Meristem) domain transcriptional regulator superfamily protein	1868	4	27208553	27210420
FAR1	ppa016086m	FRS (FAR1 Related Sequences) transcription factor family	2074	4	27723366	27725439
Trihelix	ppa003808m	Duplicated homeodomain-like superfamily protein	2214	4 (6)	29239770	29241983
GeBP	ppa019019m	DNA-binding storekeeper protein-related transcriptional regulator	1164	4	29881245	29882408
SBP	ppa000682m	squamosa promoter binding protein-like 14	4692	5	378480	383171
bZIP	ppa008311m	basic region/leucine zipper motif 60	1521	5	434354	435874
FAR1	ppa026999m	FAR1-related sequence 5	2743	5	479669	482411
NAC	ppa022238m	NAC (No Apical Meristem) domain transcriptional regulator superfamily protein	2400	5	708124	710523
WOX	ppa011225m	WUSCHEL related homeobox 13	3148	5	991148	994295
FAR1	ppa001395m	FAR1-related sequence 3	3968	5	1023275	1027242
Nin-like	ppa001086m	Plant regulator RWP-RK family protein	4257	5	1155133	1159389
BES1	ppa019231m	beta-amylase 2	5357	5	1446974	1452330
Trihelix	ppa009580m	Homeodomain-like superfamily protein	1040	5	1890399	1891438
GRF	ppa011917m	growth-regulating factor 5	1024	5	2337318	2338341
G2-like	ppa009898m	Homeodomain-like superfamily protein	1986	5	2655889	2657874
bZIP	ppa006484m	basic region/leucine zipper transcription factor 16	9340	5	3081686	3091025
G2-like	ppa006472m	Homeodomain-like superfamily protein	4349	5	3317946	3322294
HD-ZIP	ppa014792m	homeobox-7	4680	5	3416210	3420889
HSF	ppa004782m	heat shock transcription factor A1D	3960	5	3552533	3556492
MYB	ppa019280m	myb domain protein 9	1090	5	3644150	3645239
C3H	ppa008182m	Zinc finger (CCCH-type) family protein	4472	5	3747241	3751712
bHLH	ppa017746m	basic helix-loop-helix (bHLH) DNA-binding superfamily protein	1689	5	3766642	3768330
bHLH	ppa002404m	Basic helix-loop-helix (bHLH) DNA-binding family protein	2494	5	4028791	4031284
FAR1	ppb019935m	FAR1-related sequence 5	2320	5	4074756	4077075
C2H2	ppa014855m	C2H2 and C2HC zinc fingers superfamily protein	717	5	4273481	4274197
LSD	ppa013007m	lsd one like 1	1412	5	4386948	4388359
NAC	ppa007828m	NAC domain containing protein 96	1792	5	4430314	4432105
bHLH	ppb024778m	LJRHL1-like 2	483	5	4828378	4828860
ARR-B	ppa004161m	CheY-like two-component responsive regulator family protein	4938	5	4893825	4898762
SRS	ppa006936m	SRS family protein	6922	5	5321105	5328026
Trihelix	ppa021742m	Homeodomain-like superfamily protein	1017	5	5869853	5870869
GATA	ppa003888m	GATA transcription factor 26	6286	5	6292726	6299011
RAV	ppa018223m	AP2/B3 transcription factor family protein	678	5	6721683	6722360
S1Fa-like	ppa018223m	AP2/B3 transcription factor family protein	678	5	6721683	6722360
ERF	ppa009707m	ethylene responsive element binding factor 1	852	5	6745332	6746183
ERF	ppa007892m	ethylene responsive element binding factor 5	1198	5	6758124	6759321
HD-ZIP	ppa008774m	homeobox protein 2	2171	5	7820745	7822915
MYB_related	ppa008493m	myb-like transcription factor family protein	2684	5	7907963	7910646
ERF	ppa010340m	Integrase-type DNA-binding superfamily protein	762	5	7934425	7935186
MYB	ppa016135m	myb domain protein 4	881	5	7962817	7963697
GRAS	ppa001561m	GRAS family transcription factor	3300	5	8699313	8702612
WRKY	ppa023256m	WRKY DNA-binding protein 21	2823	5	8848352	8851174
YABBY	ppa011209m	Plant-specific transcription factor YABBY family protein	2979	5	8981894	8984872
NAC	ppa015786m	NAC 007	1370	5	9010633	9012002
MYB	ppa021568m	myb domain protein 85	1502	5	9125285	9126786
C2H2	ppa007572m	zinc finger (C2H2 type) family protein	1092	5	9323449	9324540
bHLH	ppa025455m	basic helix-loop-helix (bHLH) DNA-binding superfamily protein	996	5	9793436	9794431
M-type	ppb018415m	AGAMOUS-like 14	1853	5	9867127	9868979
bHLH	ppa016220m	Basic helix-loop-helix (bHLH) DNA-binding family protein	1560	5	9873344	9874903
bHLH	ppa022165m	Basic helix-loop-helix (bHLH) DNA-binding family protein	1599	5	9894510	9896108
TALE	ppa009464m	KNOTTED-like homeobox of Arabidopsis thaliana 7	3907	5	9921049	9924955
TCP	ppa018648m	TCP family transcription factor	1122	5	9954175	9955296
ERF	ppa014628m	C-repeat-binding factor 4	693	5	10051648	10052340
ERF	ppa010909m	C-repeat/DRE binding factor 2	866	5	10054488	10055353
ERF	ppa010800m	Integrase-type DNA-binding superfamily protein	928	5	10058909	10059836
ERF	ppa017761m	C-repeat-binding factor 4	699	5	10060832	10061530
ERF	ppa016829m	Integrase-type DNA-binding superfamily protein	543	5	10067523	10068065
ERF	ppa017269m	Integrase-type DNA-binding superfamily protein	543	5	10081392	10081934
ERF	ppa021197m	Integrase-type DNA-binding superfamily protein	723	5	10085521	10086243
ERF	ppa022712m	Integrase-type DNA-binding superfamily protein	537	5	10104607	10105143
ERF	ppa021384m	Integrase-type DNA-binding superfamily protein	558	5	10107139	10107696
ERF	ppa026499m	Integrase-type DNA-binding superfamily protein	555	5	10120279	10120833
GRAS	ppa017030m	GRAS family transcription factor	2094	5	10230085	10232178
HSF	ppa008441m	winged-helix DNA-binding transcription factor family protein	1210	5	10332517	10333726
MYB	ppa021723m	Homeodomain-like protein	2222	5	10340377	10342598
FAR1	ppa016378m	Far-red impaired responsive (FAR1) family protein	528	5	10394487	10395014
NF-YC	ppa016795m	nuclear factor Y, subunit C3	366	5	10525407	10525772
bHLH	ppa002762m	basic helix-loop-helix (bHLH) DNA-binding superfamily protein	3715	5	10868601	10872315
WRKY	ppa026260m	WRKY DNA-binding protein 75	704	5	11029791	11030494
MYB_related	ppa026661m	ARID/BRIGHT DNA-binding domain;ELM2 domain protein	2943	5	11042391	11045333
TALE	ppa002081m	POX (plant homeobox) family protein	3193	5	11133597	11136789
MYB	ppa019529m	myb domain protein 103	2040	5	11209088	11211127
MYB	ppa016196m	myb domain protein 103	1423	5	11217209	11218631
WRKY	ppa025013m	WRKY family transcription factor	1083	5	11272595	11273677
bZIP	ppa020524m	G-box binding factor 3	2631	5	11698624	11701254
ERF	ppa025804m	cytokinin response factor 2	1002	5	11739213	11740214
WRKY	ppa008573m	WRKY family transcription factor	1659	5	11878403	11880061
ERF	ppa009005m	Integrase-type DNA-binding superfamily protein	1628	5	11915546	11917173
ARF	ppa002617m	auxin response factor 9	3790	5	12208176	12211965
Nin-like	ppb012332m	NIN like protein 7	4125	5	12304537	12308661
MYB	ppa018430m	myb domain protein 12	994	5	12392763	12393756
Dof	ppa008843m	Dof-type zinc finger DNA-binding family protein	1980	5	12409646	12411625
WRKY	ppa015765m	WRKY DNA-binding protein 33	652	5	12459036	12459687
bHLH	ppa022201m	Basic helix-loop-helix (bHLH) DNA-binding family protein	1589	5	12597330	12598918
bHLH	ppa025417m	Basic helix-loop-helix (bHLH) DNA-binding family protein	1638	5	12603688	12605325
bHLH	ppa027182m	Basic helix-loop-helix (bHLH) DNA-binding family protein	1702	5	12612821	12614522
bHLH	ppa015634m	Basic helix-loop-helix (bHLH) DNA-binding family protein	1911	5	12625785	12627695
bHLH	ppa005343m	Basic helix-loop-helix (bHLH) DNA-binding family protein	1646	5	12636946	12638591
GRF	ppa019752m	growth-regulating factor 8	1988	5	12677592	12679579
NAC	ppa006801m	NAC (No Apical Meristem) domain transcriptional regulator superfamily protein	1413	5	12695757	12697169
B3	ppa019131m	AP2/B3-like transcriptional factor family protein	1461	5	12843140	12844600
NAC	ppa001291m	NAC 014	3662	5	12865267	12868928
ERF	ppa019500m	related to AP2 11	939	5	12907640	12908578
Trihelix	ppa001704m	Duplicated homeodomain-like superfamily protein	3517	5	12974626	12978142
LFY	ppa006372m	floral meristem identity control protein LEAFY (LFY)	2476	5	13116676	13119151
ERF	ppa015392m	Integrase-type DNA-binding superfamily protein	1445	5	13140697	13142141
ERF	ppa008772m	Integrase-type DNA-binding superfamily protein	2519	5	13146230	13148748
Trihelix	ppa016525m	Homeodomain-like superfamily protein	1255	5	13208948	13210202
ARF	ppa001392m	auxin response factor 2	4558	5	13252060	13256617
bHLH	ppa005038m	basic helix-loop-helix (bHLH) DNA-binding superfamily protein	2872	5	13258263	13261134
bHLH	ppa008085m	basic helix-loop-helix (bHLH) DNA-binding superfamily protein	1807	5	13316051	13317857
NAC	ppa027024m	NAC domain containing protein 83	914	5	13437218	13438131
WRKY	ppa012414m	WRKY DNA-binding protein 75	1569	5	13581887	13583455
WRKY	ppa012514m	WRKY DNA-binding protein 75	1569	5	13581887	13583455
SBP	ppa006611m	Squamosa promoter-binding protein-like (SBP domain) transcription factor family protein	2410	5	13594104	13596513
MIKC	ppa019906m	AGAMOUS-like 19	1311	5	13614376	13615686
NF-YC	ppa010770m	nuclear factor Y, subunit C1	2303	5	13657752	13660054
Trihelix	ppa001236m	RNA-metabolising metallo-beta-lactamase family protein	7533	5	13777691	13785223
Trihelix	ppa001238m	RNA-metabolising metallo-beta-lactamase family protein	7533	5	13777691	13785223
GRAS	ppa016418m	RGA-like 1	1527	5	13936998	13938524
B3	ppa025897m	AP2/B3-like transcriptional factor family protein	3225	5	13995641	13998865
C3H	ppa019986m	Zinc finger C-x8-C-x5-C-x3-H type family protein	2401	5	14045979	14048379
C3H	ppa006987m	Zinc finger C-x8-C-x5-C-x3-H type family protein	4563	5	14050684	14055246
C3H	ppa014619m	Zinc finger C-x8-C-x5-C-x3-H type family protein	3827	5	14056994	14060820
C3H	ppa018470m	Zinc finger C-x8-C-x5-C-x3-H type family protein	749	5	14065611	14066359
C3H	ppa016699m	Zinc finger C-x8-C-x5-C-x3-H type family protein	5757	5	14071507	14077263
C3H	ppa022069m	Zinc finger C-x8-C-x5-C-x3-H type family protein	4374	5	14078169	14082542
C3H	ppa004690m	Zinc finger C-x8-C-x5-C-x3-H type family protein	2927	5	14083675	14086601
C2H2	ppa000214m	relative of early flowering 6	8517	5	14087553	14096069
MYB	ppa018561m	myb domain protein 86	1396	5	14446181	14447576
LBD	ppa023059m	Lateral organ boundaries (LOB) domain family protein	579	5	14482227	14482805
TALE	ppa019852m	KNOTTED1-like homeobox gene 6	662	5	14639267	14639928
MYB	ppa026791m	myb domain protein 98	1781	5	14697073	14698853
Dof	ppa015648m	Dof-type zinc finger DNA-binding family protein	1476	5	14748178	14749653
MYB	ppa010908m	myb domain protein 66	1309	5	14852199	14853507
bHLH	ppa020940m	basic helix-loop-helix (bHLH) DNA-binding superfamily protein	816	5	14908211	14909026
bHLH	ppa026684m	basic helix-loop-helix (bHLH) DNA-binding superfamily protein	787	5	14912235	14913021
E2FDP	ppa015063m	DP-E2F-like 1	2708	5	15131400	15134107
MYB_related	ppa009283m	Homeodomain-like superfamily protein	1903	5	15214279	15216181
bHLH	ppa009757m	basic helix-loop-helix (bHLH) DNA-binding superfamily protein	3129	5	15263391	15266519
MYB	ppa017571m	myb-like HTH transcriptional regulator family protein	1802	5	15274651	15276452
LBD	ppa025223m	LOB domain-containing protein 27	1014	5	15332401	15333414
HD-ZIP	ppa008495m	homeobox 1	2311	5	15413212	15415522
WRKY	ppa021195m	WRKY DNA-binding protein 61	3289	5	15492412	15495700
bHLH	ppa018631m	activation-tagged BRI1(brassinosteroid-insensitive 1)-suppressor 1	656	5	15558861	15559516
bHLH	ppa022186m	BANQUO 3	788	5	15585314	15586101
bHLH	ppa010295m	basic helix-loop-helix (bHLH) DNA-binding superfamily protein	2667	5	15598504	15601170
TCP	ppa006389m	TEOSINTE BRANCHED, cycloidea and PCF (TCP) 14	1438	5	15687887	15689324
MYB	ppa007562m	myb domain protein 31	1685	5	15769913	15771597
ZF-HD	ppa024260m	mini zinc finger 1	285	5	15780700	15780984
Nin-like	ppa023107m	RWP-RK domain-containing protein	616	5	15803766	15804381
Dof	ppa005339m	cycling DOF factor 3	2396	5	15823666	15826061
M-type	ppa015857m	AGAMOUS-like 65	2302	5	15841234	15843535
NAC	ppa007653m	NAC domain containing protein 100	1625	5	15888018	15889642
MYB	ppa023143m	myb domain protein 16	1167	5	15897836	15899002
bHLH	ppa022963m	phytochrome-interacting factor7	1886	5	16100373	16102258
C2H2	ppa019308m	C2H2-like zinc finger protein	1620	5	16213895	16215514
MYB_related	ppa004205m	MYB_related family protein	1846	5	16220828	16222673
TCP	ppa014630m	TEOSINTE BRANCHED 1, cycloidea and PCF transcription factor 5	1146	5	16482163	16483308
SBP	ppa003644m	Squamosa promoter-binding protein-like (SBP domain) transcription factor family protein	2660	5	16616115	16618774
MIKC	ppa010391m	K-box region and MADS-box transcription factor family protein	4383	5	16626294	16630676
MIKC	ppa010308m	AGAMOUS-like 8	3046	5	16634659	16637704
Dof	ppa008568m	OBF binding protein 4	1327	5	16719065	16720391
bZIP	ppa012281m	basic leucine-zipper 70	618	5	16776071	16776688
ERF	ppa018710m	related to AP2 11	675	5	16882053	16882727
NF-YB	ppa011971m	nuclear factor Y, subunit B13	2820	5	16907476	16910295
NF-YB	ppa012741m	nuclear factor Y, subunit B13	2820	5	16907476	16910295
C2H2	ppa005116m	Transcription factor TFIIE, alpha subunit	5050	5	16992349	16997398
TCP	ppa015026m	TCP family transcription factor	1386	5	17030667	17032052
MYB	ppa009092m	Duplicated homeodomain-like superfamily protein	2003	5	17067659	17069661
ERF	ppb025303m	cytokinin response factor 4	2792	5	17202489	17205280
CO-like	ppa017267m	B-box type zinc finger protein with CCT domain	2813	5	17214327	17217139
NAC	ppa007839m	NAC domain containing protein 58	2067	5	17248052	17250118
bHLH	ppa015301m	BR enhanced expression 3	1354	5	17279505	17280858
MYB	ppa008877m	myb domain protein 116	1344	5	17284517	17285860
MYB	ppa000733m	myb domain protein 4r1	5655	5	17587262	17592916
MYB	ppa019522m	myb domain protein 4	2635	5	17617215	17619849
MYB	ppa011954m	myb domain protein 4	1044	5	17622024	17623067
WOX	ppa017419m	WUSCHEL related homeobox 1	2747	5	17706321	17709067
bHLH	ppa003436m	basic helix-loop-helix (bHLH) DNA-binding superfamily protein	4100	5	17741112	17745211
NF-X1	ppa000543m	NF-X-like 1	3522	5	17893842	17897363
G2-like	ppa016187m	Homeodomain-like superfamily protein	2662	5	17997449	18000110
ZF-HD	ppa011508m	homeobox protein 33	787	5	18046719	18047505
C2H2	ppa004447m	C2H2-like zinc finger protein	2615	5	18052309	18054923
MYB	ppa021779m	myb domain protein 52	1211	5	18105895	18107105
HD-ZIP	ppa015345m	homeodomain GLABROUS 11	3407	5	18156038	18159444
MYB_related	ppa006715m	Homeodomain-like superfamily protein	2219	5	18165363	18167581
M-type	ppa021886m	AGAMOUS-like 62	669	5	18297958	18298626
C3H	ppa002251m	zinc finger (CCCH-type) family protein	2304	6	63080	65383
NAC	ppa022350m	NAC domain containing protein 83	1228	6	119926	121153
MYB	ppa018123m	myb domain protein 119	2233	6	257970	260202
C2H2	ppa007316m	zinc finger (C2H2 type) family protein	1262	6	274514	275775
MYB_related	ppa009072m	Duplicated homeodomain-like superfamily protein	1161	6	332776	333936
ERF	ppa005376m	ethylene responsive element binding factor 1	2965	6	587719	590683
MYB	ppa006730m	myb domain protein 5	1678	6	845499	847176
ERF	ppa025828m	related to AP2 11	867	6	864935	865801
LBD	ppa012275m	Lateral organ boundaries (LOB) domain family protein	1128	6	1656650	1657777
WRKY	ppa003333m	WRKY DNA-binding protein 33	2674	6	1828828	1831501
LBD	ppa019397m	LOB domain-containing protein 13	839	6	2014215	2015053
MYB_related	ppa023474m	TRF-like 7	3452	6	2135322	2138773
bZIP	ppa006097m	Basic-leucine zipper (bZIP) transcription factor family protein	2736	6	2145501	2148236
B3	ppa001229m	HSI2-like 1	6735	6	2160265	2166999
ERF	ppa025495m	cytokinin response factor 4	861	6	2225762	2226622
GRAS	ppa025834m	GRAS family transcription factor	1197	6	2414144	2415340
WRKY	ppa001924m	WRKY DNA-binding protein 2	3441	6	2468104	2471544
C2H2	ppa020870m	C2H2 type zinc finger transcription factor family	1824	6	2545050	2546873
MYB	ppa021719m	myb domain protein 103	1237	6	2691702	2692938
C2H2	ppa024429m	C2H2-type zinc finger family protein	2920	6	3299540	3302459
AP2	ppa017502m	Integrase-type DNA-binding superfamily protein	2750	6	3335008	3337757
bHLH	ppa006295m	basic helix-loop-helix (bHLH) DNA-binding superfamily protein	2144	6	3423091	3425234
EIL	ppa003113m	ETHYLENE-INSENSITIVE3-like 3	2921	6	3882268	3885188
MYB_related	ppa007888m	DNA-binding bromodomain-containing protein	1499	6	4097875	4099373
RAV	ppa026651m	AP2/B3 transcription factor family protein	1180	6	4119490	4120669
S1Fa-like	ppa026651m	AP2/B3 transcription factor family protein	1180	6	4119490	4120669
C3H	ppa009199m	KH domain-containing protein / zinc finger (CCCH type) family protein	3653	6	4127467	4131119
FAR1	ppa015375m	FAR1-related sequence 5	1905	6	4378831	4380735
C2H2	ppa021945m	telomerase activator1	612	6	4799475	4800086
G2-like	ppa008837m	Homeodomain-like superfamily protein	1741	6	4860149	4861889
GRAS	ppa021807m	SCARECROW-like 14	2061	6	4985527	4987587
GRAS	ppa002392m	SCARECROW-like 14	2332	6	4991434	4993765
GRAS	ppa014789m	SCARECROW-like 14	2085	6	4996271	4998355
GRAS	ppa002701m	SCARECROW-like 14	2071	6	5006708	5008778
GRAS	ppa026849m	SCARECROW-like 14	2076	6	5012063	5014138
GRAS	ppa019574m	SCARECROW-like 14	2121	6	5023933	5026053
GRAS	ppa002797m	SCARECROW-like 14	2533	6	5030606	5033138
GRAS	ppa003149m	SCARECROW-like 14	2207	6	5038616	5040822
MYB_related	ppa002403m	TRF-like 2	4103	6	5045619	5049721
Dof	ppa008407m	OBF-binding protein 3	1400	6	5402604	5404003
WOX	ppa021063m	WUSCHEL related homeobox 2	1308	6	5439563	5440870
C2H2	ppa012242m	C2H2-type zinc finger family protein	804	6	5653883	5654686
MYB	ppa015954m	myb domain protein 48	1060	6	5716921	5717980
WOX	ppa019793m	Homeodomain-like superfamily protein	1617	6	6074138	6075754
AP2	ppa021782m	related to AP2.7	3418	6	6220679	6224096
NAC	ppb020756m	NAC domain containing protein 50	1131	6	6333288	6334418
Dof	ppa009811m	Dof-type zinc finger DNA-binding family protein	921	6	6371751	6372671
C2H2	ppb017789m	C2H2 type zinc finger transcription factor family	912	6	6427515	6428426
C2H2	ppa021962m	C2H2 type zinc finger transcription factor family	1425	6	6432631	6434055
LBD	ppa011528m	LOB domain-containing protein 1	1206	6	6464113	6465318
NF-YC	ppa018528m	nuclear factor Y, subunit C10	1836	6	6608279	6610114
ARF	ppa001557m	auxin response factor 4	6380	6	6782947	6789326
NAC	ppa017531m	Arabidopsis NAC domain containing protein 87	1040	6	6829366	6830405
NAC	ppa019897m	NAC family protein	246	6	6837642	6837887
NAC	ppa017586m	NAC domain containing protein 2	1704	6	6842977	6844680
C2H2	ppa004548m	C2H2-like zinc finger protein	1843	6	6863158	6865000
HD-ZIP	ppa001378m	Homeobox-leucine zipper family protein / lipid-binding START domain-containing protein	6470	6	7111056	7117525
ARF	ppa002082m	auxin response factor 16	4530	6	7149395	7153924
GATA	ppa010692m	Plant-specific GATA-type zinc finger transcription factor family protein	2377	6	7162525	7164901
NAC	ppa018878m	NAC domain containing protein 50	1356	6	7231802	7233157
TALE	ppa001495m	POX (plant homeobox) family protein	5906	6	7426341	7432246
MYB_related	ppa014663m	TRF-like 6	3272	6	7535797	7539068
FAR1	ppb023671m	FAR1-related sequence 5	2018	6	7634214	7636231
MYB	ppa007823m	Duplicated homeodomain-like superfamily protein	1649	6	7813556	7815204
NAC	ppa019837m	NAC domain containing protein 50	1880	6	8039859	8041738
bHLH	ppa018718m	FER-like regulator of iron uptake	1453	6	8102634	8104086
C2H2	ppa007860m	C2H2-type zinc finger family protein	1469	6	8143956	8145424
C2H2	ppa019036m	C2H2 and C2HC zinc fingers superfamily protein	1167	6	8160903	8162069
FAR1	ppa025427m	FAR1-related sequence 10	360	6	8451889	8452248
M-type	ppa026464m	AGAMOUS-like 61	771	6	8807802	8808572
M-type	ppa026571m	AGAMOUS-like 62	591	6	8809696	8810286
M-type	ppa008070m	AGAMOUS-like 103	1357	6	9019627	9020983
M-type	ppa007024m	AGAMOUS-like 103	1771	6	9043608	9045078
M-type	ppa023142m	AGAMOUS-like 62	516	6	9264363	9264878
C2H2	ppa023619m	WIP domain protein 3	2376	6	9856611	9858986
bZIP	ppa004537m	bZIP transcription factor family protein	6056	6	10004712	10010767
NAC	ppa019846m	NAC (No Apical Meristem) domain transcriptional regulator superfamily protein	1447	6	10473516	10474962
NAC	ppa023583m	NAC (No Apical Meristem) domain transcriptional regulator superfamily protein	1447	6	10516973	10518419
NAC	ppa010337m	NAC domain containing protein 90	1233	6	10606327	10607559
NAC	ppa008321m	NTM1-like 8	4270	6	11209181	11213450
E2FDP	ppa014783m	E2F transcription factor 1	3742	6	11320979	11324720
TALE	ppa002583m	BEL1-like homeodomain 1	4110	6	11832019	11836128
YABBY	ppa011880m	Plant-specific transcription factor YABBY family protein	6158	6	12337439	12343596
YABBY	ppa011933m	Plant-specific transcription factor YABBY family protein	6158	6	12337439	12343596
bZIP	ppa022266m	ABA-responsive element binding protein 3	828	6	13698328	13699155
C3H	ppa001169m	Zinc finger C-x8-C-x5-C-x3-H type family protein	4659	6	14534934	14539592
bHLH	ppa021410m	basic helix-loop-helix (bHLH) DNA-binding superfamily protein	552	6	14555365	14555916
WRKY	ppa020629m	WRKY DNA-binding protein 13	3587	6	15369732	15373318
WRKY	ppa015480m	WRKY DNA-binding protein 51	2157	6	15635236	15637392
M-type	ppa019217m	AGAMOUS-like 61	399	6	15952127	15952525
NF-YB	ppa011298m	nuclear factor Y, subunit B3	701	6	16092898	16093598
MYB	ppa018744m	myb domain protein 113	2754	6	16147279	16150032
MYB_related	ppa022808m	myb domain protein 113	1077	6	16195511	16196587
MYB	ppa024617m	myb domain protein 113	1810	6	16208833	16210642
ERF	ppa019435m	related to AP2 1	1185	6	16231660	16232844
bZIP	ppa007578m	bZIP transcription factor family protein	5634	6	16341479	16347112
EIL	ppa016118m	Ethylene insensitive 3 family protein	2995	6	16979366	16982360
ERF	ppa008234m	related to AP2 4	1330	6	17044062	17045391
CAMTA	ppa000612m	signal responsive 1	7657	6	17753322	17760978
MYB	ppa019923m	myb domain protein 93	1385	6	17784174	17785558
C2H2	ppa008361m	C2H2 and C2HC zinc fingers superfamily protein	1079	6	17794754	17795832
HD-ZIP	ppa008344m	homeobox protein 6	2581	6	18200468	18203048
HD-ZIP	ppa008318m	homeobox protein 6	2581	6	18200468	18203048
bHLH	ppa020862m	basic helix-loop-helix (bHLH) DNA-binding superfamily protein	1304	6	18277147	18278450
ZF-HD	ppa009712m	homeobox protein 22	849	6	18513271	18514119
bHLH	ppa019545m	basic helix-loop-helix (bHLH) DNA-binding superfamily protein	904	6	18657744	18658647
MIKC	ppa011063m	K-box region and MADS-box transcription factor family protein	3159	6	18701564	18704722
AP2	ppa019186m	AINTEGUMENTA-like 6	4133	6	19187959	19192091
Dof	ppa019209m	Dof-type zinc finger DNA-binding family protein	1200	6	19470300	19471499
bHLH	ppa007656m	beta HLH protein 93	1876	6	19996595	19998470
bHLH	ppa007561m	basic helix-loop-helix (bHLH) DNA-binding superfamily protein	1655	6	20158930	20160584
bHLH	ppa017640m	basic helix-loop-helix (bHLH) DNA-binding superfamily protein	2602	6	20169906	20172507
M-type	ppb022733m	AGAMOUS-like 61	498	6	20249114	20249611
HD-ZIP	ppa009614m	Homeobox-leucine zipper protein family	1428	6	20286988	20288415
MYB	ppa022431m	myb domain protein 68	1339	6	20357870	20359208
AP2	ppa002612m	Integrase-type DNA-binding superfamily protein	3269	6	20514710	20517978
GRF	ppa003017m	growth-regulating factor 1	3051	6	20543630	20546680
bZIP	ppa011366m	basic leucine-zipper 6	686	6	20564972	20565657
MYB_related	ppa009220m	Homeodomain-like/winged-helix DNA-binding family protein	2653	6	20722013	20724665
GRAS	ppa004454m	GRAS family transcription factor	1530	6	20778495	20780024
LBD	ppa010480m	LOB domain-containing protein 38	1255	6	20946838	20948092
GRAS	ppa005079m	GRAS family transcription factor	1437	6	20973301	20974737
MYB	ppa008450m	myb domain protein 73	2446	6	21394694	21397139
B3	ppa023805m	AP2/B3-like transcriptional factor family protein	1182	6	21427709	21428890
WRKY	ppa008613m	WRKY DNA-binding protein 7	1643	6	21500388	21502030
ERF	ppa012516m	DREB and EAR motif protein 3	501	6	21547459	21547959
AP2	ppa003783m	Integrase-type DNA-binding superfamily protein	3140	6	21564259	21567398
TCP	ppa021535m	TEOSINTE BRANCHED, cycloidea and PCF (TCP) 14	576	6	21712492	21713067
ARF	ppa002195m	auxin response factor 16	3221	6	21844610	21847830
C2H2	ppa003849m	C2H2 and C2HC zinc fingers superfamily protein	1969	6	21957592	21959560
NAC	ppa015363m	NAC domain containing protein 2	1503	6	21966739	21968241
NF-YB	ppa012382m	nuclear factor Y, subunit B8	2821	6	22155179	22157999
AP2	ppa005230m	related to AP2.7	3120	6	22210661	22213780
MYB_related	ppa011002m	Homeodomain-like superfamily protein	2617	6	22241079	22243695
C3H	ppa007903m	Zinc finger C-x8-C-x5-C-x3-H type family protein	2612	6	22252692	22255303
WRKY	ppa005152m	WRKY family transcription factor family protein	2819	6	22336216	22339034
C2H2	ppa022066m	C2H2-type zinc finger family protein	555	6	22625891	22626445
E2FDP	ppa021369m	Transcription factor DP	2667	6	22832568	22835234
Dof	ppa007513m	DNA binding with one finger 2.4	1315	6	22836442	22837756
MYB	ppa003208m	myb domain protein 3r-5	5121	6	22955313	22960433
MYB	ppa007753m	myb-like HTH transcriptional regulator family protein	3781	6	23000275	23004055
SBP	ppa007056m	squamosa promoter binding protein-like 9	4172	6	23048497	23052668
MYB_related	ppa002522m	telomeric DNA binding protein 1	3664	6	23094420	23098083
GRAS	ppa001883m	GRAS family transcription factor	2247	6	23100887	23103133
WRKY	ppa019550m	WRKY DNA-binding protein 49	1866	6	23123896	23125761
C2H2	ppb012667m	telomerase activator1	645	6	23245698	23246342
C2H2	ppa018432m	zinc-finger protein 10	1235	6	23251864	23253098
TALE	ppa002604m	POX (plant homeobox) family protein	3756	6	23465323	23469078
MYB	ppa006851m	myb domain protein 1	1948	6	23682184	23684131
MYB_related	ppa021145m	myb domain protein 4	261	6	23779559	23779819
NAC	ppb012237m	NAC domain containing protein 47	453	6	23859047	23859499
NAC	ppb018678m	NAC domain containing protein 47	453	6	23862364	23862816
MYB	ppa009103m	Duplicated homeodomain-like superfamily protein	1328	6	23872084	23873411
G2-like	ppa023008m	myb-like HTH transcriptional regulator family protein	1336	6	24239202	24240537
bHLH	ppa025490m	APRATAXIN-like	561	6	24434134	24434694
G2-like	ppa021179m	myb-like HTH transcriptional regulator family protein	1501	6	24457816	24459316
GRAS	ppa020043m	GRAS family transcription factor	1611	6	24494746	24496356
ERF	ppa022996m	Integrase-type DNA-binding superfamily protein	1530	6	24559677	24561206
WRKY	ppa004009m	WRKY DNA-binding protein 33	2019	6	24639609	24641627
C3H	ppa009728m	Zinc finger (CCCH-type/C3HC4-type RING finger) family protein	1529	6	24811837	24813365
bHLH	ppa017010m	transcription regulators	1167	6	24859231	24860397
B3	ppa001234m	HSI2-like 1	5826	6	25102580	25108405
WRKY	ppa025912m	WRKY DNA-binding protein 70	1861	6	25157893	25159753
WRKY	ppa020736m	WRKY DNA-binding protein 70	1877	6	25162460	25164336
WRKY	ppa026704m	WRKY DNA-binding protein 70	2727	6	25167296	25170022
GRAS	ppa001546m	GRAS family transcription factor	2962	6	25441651	25444612
MYB	ppa019718m	myb domain protein 50	1567	6	25615499	25617065
bHLH	ppa001899m	phytochrome interacting factor 3	3754	6	25628843	25632596
M-type	ppa022799m	AGAMOUS-like 80	732	6	25661232	25661963
M-type	ppa019749m	AGAMOUS-like 80	750	6	25666832	25667581
C3H	ppa016420m	C2H2 and C2HC zinc fingers superfamily protein	1069	6	25824430	25825498
TALE	ppa008432m	KNOTTED1-like homeobox gene 6	2536	6	26143099	26145634
GATA	ppa015310m	GATA transcription factor 17	1099	6	26284922	26286020
C2H2	ppa018226m	C2H2 and C2HC zinc fingers superfamily protein	2448	6	26620738	26623185
NF-YB	ppa021948m	nuclear factor Y, subunit B4	393	6	26639729	26640121
MYB_related	ppa000472m	DIRP ;Myb-like DNA-binding domain	8764	6	26660496	26669259
NF-YC	ppa010147m	nuclear factor Y, subunit C3	1037	6	26895175	26896211
bHLH	ppa011095m	basic helix-loop-helix (bHLH) DNA-binding superfamily protein	913	6	26952932	26953844
GeBP	ppa016556m	DNA-binding storekeeper protein-related transcriptional regulator	1059	6	27492732	27493790
GeBP	ppa006905m	DNA-binding storekeeper protein-related transcriptional regulator	1353	6	27495309	27496661
CPP	ppa020569m	Tesmin/TSO1-like CXC domain-containing protein	3191	6	27572918	27576108
Trihelix	ppa022417m	Duplicated homeodomain-like superfamily protein	2425	6	27592612	27595036
bZIP	ppa005585m	bZIP transcription factor family protein	3542	6	27680735	27684276
bHLH	ppa008172m	basic helix-loop-helix (bHLH) DNA-binding superfamily protein	5703	6	27691302	27697004
WRKY	ppa007838m	WRKY DNA-binding protein 74	1438	6	27763305	27764742
ERF	ppa016384m	ethylene response factor 1	972	6	27908013	27908984
MYB_related	ppa018086m	myb domain protein 15	347	6	27945769	27946115
MYB_related	ppb022421m	myb domain protein 15	561	6	27946410	27946970
MYB	ppa000753m	cell division cycle 5	6031	6	27952080	27958110
G2-like	ppa005708m	Homeodomain-like superfamily protein	4208	6	28056686	28060893
ERF	ppa026176m	Integrase-type DNA-binding superfamily protein	330	6	28247606	28247935
MYB	ppa010069m	myb domain protein 113	1420	6	28334822	28336241
C3H	ppa005813m	zinc finger protein 1	3705	6	28563271	28566975
WRKY	ppb022557m	WRKY DNA-binding protein 26	3840	6	28587954	28591793
AP2	ppa022980m	Integrase-type DNA-binding superfamily protein	3925	6	28712875	28716799
FAR1	ppa008878m	Far-red impaired responsive (FAR1) family protein	2227	6	28721108	28723334
FAR1	ppb008343m	Far-red impaired responsive (FAR1) family protein	1872	6	28723718	28725589
LBD	ppa027059m	Lateral organ boundaries (LOB) domain family protein	738	6	28821615	28822352
G2-like	ppa009512m	myb-like HTH transcriptional regulator family protein	6804	7	1174649	1181452
MYB	ppa023776m	myb domain protein 60	1311	7	2119830	2121140
MYB	ppa006434m	myb domain protein 105	1581	7	2421172	2422752
WOX	ppa026303m	WUSCHEL related homeobox 11	2219	7	2430298	2432516
Dof	ppa023023m	cycling DOF factor 2	2688	7	2493006	2495693
FAR1	ppa022520m	FAR1-related sequence 10	1958	7	2609198	2611155
NAC	ppa018550m	NAC domain containing protein 50	3058	7	2821118	2824175
NAC	ppb018473m	NAC domain containing protein 50	1933	7	2876441	2878373
C3H	ppa014111m	floral homeotic protein (HUA1)	1433	7	2931397	2932829
LBD	ppa024802m	LOB domain-containing protein 20	1306	7	3329252	3330557
ERF	ppa016109m	related to AP2 11	945	7	4278712	4279656
GeBP	ppa018041m	DNA-binding storekeeper protein-related transcriptional regulator	2513	7	4449475	4451987
G2-like	ppa015076m	Homeodomain-like superfamily protein	2053	7	4600823	4602875
NAC	ppa005770m	Arabidopsis NAC domain containing protein 87	1827	7	4626564	4628390
NAC	ppa007445m	NAC domain containing protein 47	1764	7	4672777	4674540
G2-like	ppa026577m	Homeodomain-like superfamily protein	972	7	5167066	5168037
M-type	ppa013383m	MADS-box transcription factor family protein	3141	7	5529835	5532975
M-type	ppa018410m	MADS-box transcription factor family protein	698	7	5660842	5661539
bHLH	ppa011532m	basic helix-loop-helix (bHLH) DNA-binding superfamily protein	1327	7	5851362	5852688
M-type	ppa026256m	MADS-box transcription factor family protein	543	7	5877963	5878505
M-type	ppa023499m	MADS-box transcription factor family protein	1574	7	5931577	5933150
bZIP	ppa005279m	TGACG motif-binding factor 6	7704	7	7042597	7050300
B3	ppa013132m	Transcriptional factor B3 family protein	1029	7	7318719	7319747
B3	ppa025633m	AP2/B3-like transcriptional factor family protein	1998	7	7319851	7321848
bHLH	ppa016095m	basic helix-loop-helix (bHLH) DNA-binding superfamily protein	1113	7	7361205	7362317
bHLH	ppa024966m	basic helix-loop-helix (bHLH) DNA-binding superfamily protein	1114	7	7370960	7372073
bHLH	ppa018670m	basic helix-loop-helix (bHLH) DNA-binding superfamily protein	1189	7	7382610	7383798
bHLH	ppa017407m	basic helix-loop-helix (bHLH) DNA-binding superfamily protein	1258	7	7387825	7389082
bHLH	ppa019552m	basic helix-loop-helix (bHLH) DNA-binding superfamily protein	1766	7	7470206	7471971
bHLH	ppa022341m	basic helix-loop-helix (bHLH) DNA-binding superfamily protein	747	7	7546520	7547266
B3	ppa021867m	related to vernalization1 1	243	7	8068466	8068708
B3	ppa019889m	related to vernalization1 1	1340	7	8078685	8080024
B3	ppa025156m	AP2/B3-like transcriptional factor family protein	1913	7	8108172	8110084
FAR1	ppa022470m	FAR1-related sequence 3	3274	7	8127615	8130888
MIKC	ppa022973m	AGAMOUS-like 18	2045	7	9086647	9088691
HSF	ppa014675m	heat shock transcription factor B3	1719	7	9198458	9200176
AP2	ppa006202m	Integrase-type DNA-binding superfamily protein	3907	7	9381376	9385282
ERF	ppa022995m	cytokinin response factor 4	581	7	9609976	9610556
NAC	ppa019007m	NAC-like, activated by AP3/PI	1021	7	9709753	9710773
C2H2	ppa009445m	zinc finger (C2H2 type, AN1-like) family protein	2205	7	9826653	9828857
C2H2	ppa1027130m	zinc finger (C2H2 type, AN1-like) family protein	1825	7	9850810	9852634
FAR1	ppb019633m	FAR1-related sequence 5	390	7	9911379	9911768
B3	ppa009186m	AP2/B3-like transcriptional factor family protein	2013	7	9924705	9926717
NAC	ppa018568m	NAC (No Apical Meristem) domain transcriptional regulator superfamily protein	3096	7	9945643	9948738
NAC	ppa026190m	NAC domain containing protein 47	1535	7	9951227	9952761
C3H	ppa002189m	CCCH-type zinc finger protein with ARM repeat domain	3842	7	10044519	10048360
ERF	ppa009616m	Integrase-type DNA-binding superfamily protein	892	7	10101239	10102130
C2H2	ppa008185m	C2H2-type zinc finger family protein	2332	7	10238530	10240861
AP2	ppa014566m	Integrase-type DNA-binding superfamily protein	1919	7	10332526	10334444
ERF	ppa018845m	Integrase-type DNA-binding superfamily protein	2604	7	10342970	10345573
FAR1	ppa024893m	FAR1-related sequence 5	2574	7	10411124	10413697
bHLH	ppa007919m	basic helix-loop-helix (bHLH) DNA-binding superfamily protein	5779	7	10415441	10421219
bHLH	ppa019977m	basic helix-loop-helix (bHLH) DNA-binding superfamily protein	2104	7	10517554	10519657
bZIP	ppa003825m	bZIP transcription factor family protein	6223	7	10666586	10672808
SBP	ppa021582m	squamosa promoter binding protein-like 9	3033	7	10760709	10763741
G2-like	ppa016067m	myb-like HTH transcriptional regulator family protein	2174	7	10843816	10845989
MYB_related	ppa023366m	DNA-binding bromodomain-containing protein	3431	7	10895567	10898997
C3H	ppa009316m	KH domain-containing protein / zinc finger (CCCH type) family protein	3442	7	10916850	10920291
HD-ZIP	ppa008075m	homeobox from Arabidopsis thaliana	2091	7	11116950	11119040
MYB	ppa020326m	myb-like HTH transcriptional regulator family protein	1591	7 (2)	11319080	11320670
FAR1	ppa018363m	FAR1-related sequence 5	423	7 (2)	11751553	11751975
HD-ZIP	ppa024161m	homeobox-leucine zipper protein 3	1733	7 (2)	11762418	11764150
ERF	ppa016903m	ethylene-responsive element binding factor 13	909	7 (2)	11927754	11928662
ERF	ppa020417m	ethylene-responsive element binding factor 13	621	7 (2)	11935491	11936111
ERF	ppa023698m	ethylene-responsive element binding factor 13	651	7 (2)	11941426	11942076
ERF	ppb014367m	ethylene-responsive element binding factor 13	714	7 (2)	11950245	11950958
ERF	ppa025748m	ethylene-responsive element binding factor 13	672	7 (2)	11952264	11952935
C2H2	ppa024710m	C2H2 and C2HC zinc fingers superfamily protein	816	7	12133572	12134387
M-type	ppa016038m	AGAMOUS-like 62	648	7	12850320	12850967
NAC	ppa007785m	NAC domain containing protein 82	3400	7	12904657	12908056
M-type	ppa014932m	AGAMOUS-like 80	501	7	12921446	12921946
M-type	ppa025369m	AGAMOUS-like 48	672	7	12928892	12929563
M-type	ppa021813m	AGAMOUS-like 48	1053	7	12936118	12937170
NF-YA	ppa017366m	nuclear factor Y, subunit A10	4265	7	12968428	12972692
Dof	ppa018296m	Dof-type zinc finger DNA-binding family protein	933	7	13060473	13061405
TALE	ppa002156m	BEL1-like homeodomain 1	3357	7	13084447	13087803
TALE	ppa002158m	BEL1-like homeodomain 1	4381	7	13084447	13088827
E2FDP	ppa005262m	E2F transcription factor 3	4105	7	13339900	13344004
TCP	ppa025069m	TEOSINTE BRANCHED, cycloidea and PCF (TCP) 14	425	7	13464331	13464755
B3	ppa019539m	AP2/B3-like transcriptional factor family protein	1692	7	13488285	13489976
NAC	ppa025103m	NAC domain containing protein 90	1434	7	13588567	13590000
bZIP	ppa019833m	Basic-leucine zipper (bZIP) transcription factor family protein	2299	7	14262153	14264451
bZIP	ppa003901m	Basic-leucine zipper (bZIP) transcription factor family protein	4025	7	14395897	14399921
GRF	ppa006912m	growth-regulating factor 4	2487	7	14478504	14480990
ERF	ppa015643m	C-repeat/DRE binding factor 2	606	7	14516336	14516941
ERF	ppa020711m	Integrase-type DNA-binding superfamily protein	609	7	14542381	14542989
Trihelix	ppa024278m	Duplicated homeodomain-like superfamily protein	2424	7	14554664	14557087
HSF	ppa015602m	heat shock transcription factor A3	2290	7	14606937	14609226
C2H2	ppa009356m	histone deacetylase 2C	3275	7	14701351	14704625
C2H2	ppa009501m	histone deacetylase 2C	3275	7	14701351	14704625
Trihelix	ppa004154m	aspartate/glutamate/uridylate kinase family protein	2999	7	14801573	14804571
Trihelix	ppa005148m	sequence-specific DNA binding transcription factors	1983	7	14819398	14821380
HD-ZIP	ppa015952m	homeobox 51	816	7	14838046	14838861
C2H2	ppa009872m	C2H2-type zinc finger family protein	1065	7	15161205	15162269
MYB	ppa024805m	myb domain protein 27	1061	7	15205094	15206154
MYB	ppa008732m	Duplicated homeodomain-like superfamily protein	1494	7	15307241	15308734
bHLH	ppa014897m	basic helix-loop-helix (bHLH) DNA-binding superfamily protein	1997	7	15455589	15457585
bHLH	ppa022938m	basic helix-loop-helix (bHLH) DNA-binding superfamily protein	801	7	15512242	15513042
HSF	ppa009274m	heat shock factor 4	2462	7	15596575	15599036
ERF	ppa017002m	redox responsive transcription factor 1	801	7	15615815	15616615
B3	ppa008558m	AP2/B3-like transcriptional factor family protein	1647	7	15650747	15652393
LBD	ppa026393m	ASYMMETRIC LEAVES 2-like 1	939	7	15842992	15843930
G2-like	ppa006879m	Homeodomain-like superfamily protein	2255	7	15855201	15857455
Dof	ppa008556m	TARGET OF MONOPTEROS 6	1158	7	16025570	16026727
Dof	ppa024033m	OBF binding protein 1	756	7	16132831	16133586
B3	ppa021764m	AP2/B3-like transcriptional factor family protein	1265	7	16172404	16173668
B3	ppa017836m	AP2/B3-like transcriptional factor family protein	2005	7	16177073	16179077
B3	ppa022219m	AP2/B3-like transcriptional factor family protein	1959	7	16181824	16183782
B3	ppa018806m	AP2/B3-like transcriptional factor family protein	1423	7	16185460	16186882
B3	ppa026462m	AP2/B3-like transcriptional factor family protein	2042	7	16188784	16190825
B3	ppa005086m	AP2/B3-like transcriptional factor family protein	3454	7	16191887	16195340
B3	ppa022948m	AP2/B3-like transcriptional factor family protein	2641	7	16197172	16199812
B3	ppb012714m	AP2/B3-like transcriptional factor family protein	1893	7	16200326	16202218
B3	ppa025646m	AP2/B3-like transcriptional factor family protein	887	7	16205080	16205966
B3	ppa009270m	AP2/B3-like transcriptional factor family protein	2137	7	16209494	16211630
C2H2	ppa026570m	transcription factor IIIA	728	7	16298731	16299458
LBD	ppa025018m	LOB domain-containing protein 22	456	7	16301916	16302371
TALE	ppa001286m	BEL1-like homeodomain 4	5636	7	16387142	16392777
BES1	ppa008842m	Brassinosteroid signalling positive regulator (BZR1) family protein	2056	7	16505440	16507495
HD-ZIP	ppa011343m	homeobox protein 40	1709	7	16540922	16542630
bZIP	ppa008024m	G-box binding factor 1	3688	7	16607379	16611066
GRAS	ppa003675m	GRAS family transcription factor	2261	7	16615545	16617805
C2H2	ppa004299m	C2H2-like zinc finger protein	3021	7	16643315	16646335
GRAS	ppa003124m	GRAS family transcription factor	2126	7	16783785	16785910
MYB_related	ppa026779m	RAD-like 1	492	7	16835091	16835582
GATA	ppa014930m	GATA type zinc finger transcription factor family protein	1101	7	16852836	16853936
ZF-HD	ppa020272m	homeobox protein 24	996	7	16871070	16872065
MYB_related	ppa019533m	RAD-like 6	246	7	16897125	16897370
bZIP	ppa013020m	basic leucine-zipper 44	674	7	17089448	17090121
FAR1	ppa002389m	FAR1-related sequence 5	2553	7	17146994	17149546
FAR1	ppa018832m	FAR1-related sequence 5	3338	7	17151744	17155081
SRS	ppa023048m	Lateral root primordium (LRP) protein-related	1884	7	17258415	17260298
MIKC	ppa010727m	K-box region and MADS-box transcription factor family protein	1592	7	17290664	17292255
MIKC	ppa010807m	K-box region and MADS-box transcription factor family protein	1592	7	17290664	17292255
GATA	ppa008278m	GATA transcription factor 5	1116	7	17313701	17314816
NAC	ppa022264m	vascular related NAC-domain protein 1	2155	7	17417669	17419823
WOX	ppa025093m	Homeodomain-like superfamily protein	1402	7	17484014	17485415
bHLH	ppa008596m	basic helix-loop-helix (bHLH) DNA-binding superfamily protein	1772	7	17548020	17549791
bZIP	ppa018386m	Basic-leucine zipper (bZIP) transcription factor family protein	1154	7	17775387	17776540
Nin-like	ppa011563m	RWP-RK domain-containing protein	1403	7	18128627	18130029
WOX	ppa021400m	WUSCHEL related homeobox 13	1553	7	18207083	18208635
MYB_related	ppa022161m	Duplicated homeodomain-like superfamily protein	714	7	18405999	18406712
FAR1	ppa001606m	FAR1-related sequence 5	3206	7	18504806	18508011
bHLH	ppa017709m	LJRHL1-like 3	2251	7	18686433	18688683
ARF	ppa000708m	auxin response factor 19	5840	7	18854615	18860454
ERF	ppa011336m	Integrase-type DNA-binding superfamily protein	648	7	18867746	18868393
GRF	ppa015791m	growth-regulating factor 5	1516	7	19152923	19154438
MYB	ppa017136m	myb domain protein 12	1237	7	19182031	19183267
MYB	ppa024074m	myb domain protein 4	1110	7	19189630	19190739
MYB	ppa023789m	Duplicated homeodomain-like superfamily protein	975	7	19201086	19202060
MYB	ppa025811m	myb domain protein 12	1933	7	19209501	19211433
NF-YA	ppa016008m	nuclear factor Y, subunit A3	1708	7	19278971	19280678
MYB_related	ppa007796m	Homeodomain-like/winged-helix DNA-binding family protein	3869	7	19405800	19409668
HSF	ppa016533m	heat shock transcription factor A2	1798	7	19456403	19458200
C3H	ppa001043m	CCCH-type zinc finger family protein	4413	7	19464800	19469212
bHLH	ppa020972m	basic helix-loop-helix (bHLH) DNA-binding family protein	2858	7	19482901	19485758
LBD	ppa021827m	LOB domain-containing protein 22	450	7	19548269	19548718
LBD	ppa022991m	LOB domain-containing protein 22	450	7	19572277	19572726
C3H	ppa003059m	CwfJ-like family protein / zinc finger (CCCH-type) family protein	3710	7	19588869	19592578
GATA	ppa024374m	cytokinin-responsive gata factor 1	1567	7	19643391	19644957
MYB_related	ppa008425m	myb-like transcription factor family protein	1332	7	19758734	19760065
HRT-like	ppa025028m	effector of transcription2	2194	7	19775654	19777847
MYB	ppa026975m	myb domain protein 68	986	7	19935719	19936704
C3H	ppa007297m	Zinc finger C-x8-C-x5-C-x3-H type family protein	1213	7	19941566	19942778
NAC	ppa004775m	NAC domain containing protein 75	3764	7	19991743	19995506
ERF	ppa010130m	Integrase-type DNA-binding superfamily protein	857	7	20261165	20262021
B3	ppa023842m	AP2/B3-like transcriptional factor family protein	726	7	20326302	20327027
B3	ppa015816m	AP2/B3-like transcriptional factor family protein	1115	7	20328528	20329642
B3	ppa017776m	AP2/B3-like transcriptional factor family protein	744	7	20330145	20330888
bHLH	ppa007164m	basic helix-loop-helix (bHLH) DNA-binding superfamily protein	3339	7	20422160	20425498
Trihelix	ppa008116m	Alcohol dehydrogenase transcription factor Myb/SANT-like family protein	2239	7	20573276	20575514
C2H2	ppa006700m	transcription factor IIIA	2542	7	20616500	20619041
C2H2	ppa007683m	transcription factor IIIA	2542	7	20616500	20619041
HSF	ppa008830m	heat shock transcription factor C1	1226	7	20654715	20655940
CPP	ppa003211m	Tesmin/TSO1-like CXC domain-containing protein	5328	7	20780224	20785551
G2-like	ppa016044m	Homeodomain-like superfamily protein	2210	7	20902392	20904601
GRAS	ppa003975m	GRAS family transcription factor family protein	2356	7	20910516	20912871
C3H	ppa008076m	Zinc finger (CCCH-type) family protein	2190	7	21072481	21074670
C3H	ppa026337m	CCCH-type zinc finger family protein	2485	7	21087344	21089828
ERF	ppa010601m	Integrase-type DNA-binding superfamily protein	876	7	21251826	21252701
YABBY	ppa012028m	plant-specific transcription factor YABBY family protein	2852	7	21315044	21317895
MYB	ppa016532m	myb domain protein 82	1087	7	21433877	21434963
TALE	ppa007698m	KNOTTED1-like homeobox gene 3	2474	7	21810257	21812730
ARR-B	ppa018934m	response regulator 12	3134	7	22017999	22021132
bHLH	ppa005254m	LJRHL1-like 1	3275	7	22085223	22088497
RAV	ppa021899m	AP2/B3 transcription factor family protein	1113	7	22098619	22099731
S1Fa-like	ppa021899m	AP2/B3 transcription factor family protein	1113	7	22098619	22099731
WRKY	ppa004042m	WRKY DNA-binding protein 32	4000	7	22197495	22201494
NAC	ppa026376m	NAC domain containing protein 70	1911	8	228744	230654
Whirly	ppa011529m	WHIRLY 2	2711	8	231612	234322
FAR1	ppa019160m	FRS (FAR1 Related Sequences) transcription factor family	1986	8	1247232	1249217
MYB	ppa016398m	myb domain protein 52	1375	8	1500024	1501398
GRAS	ppa003310m	SCARECROW-like 1	1870	8	1520330	1522199
Dof	ppa008850m	Dof-type zinc finger DNA-binding family protein	1175	8	2004724	2005898
bZIP	ppa008658m	VIRE2-interacting protein 1	3705	8	2385293	2388997
Trihelix	ppa1027145m	sequence-specific DNA binding transcription factors	1338	8	2578835	2580172
Trihelix	ppa002848m	Duplicated homeodomain-like superfamily protein	4140	8	2596792	2600931
Trihelix	ppa021097m	Duplicated homeodomain-like superfamily protein	2503	8	2614200	2616702
bZIP	ppa009024m	Basic-leucine zipper (bZIP) transcription factor family protein	1133	8	2980098	2981230
NAC	ppa009242m	NAC domain containing protein 82	2152	8	3252405	3254556
NAC	ppa007941m	NAC domain containing protein 103	3819	8	3255967	3259785
NAC	ppa006028m	NAC domain containing protein 103	2351	8	3264420	3266770
FAR1	ppb021921m	far-red elongated hypocotyls 3	309	8	3470401	3470709
NAC	ppa003410m	NAC domain containing protein 17	3829	8	4839906	4843734
GRAS	ppa017519m	GRAS family transcription factor	1407	8	6131193	6132599
C2H2	ppa004510m	C2H2 and C2HC zinc fingers superfamily protein	2493	8	6441951	6444443
M-type	ppa024736m	AGAMOUS-like 44	350	8	7379503	7379852
B3	ppa016432m	AP2/B3-like transcriptional factor family protein	779	8	7478180	7478958
GATA	ppa023830m	ZIM-like 1	5247	8	7678937	7684183
GATA	ppa009401m	ZIM-LIKE 2	4955	8	7687476	7692430
GATA	ppa010046m	ZIM-LIKE 2	4955	8	7687476	7692430
M-type	ppa022274m	K-box region and MADS-box transcription factor family protein	1399	8	7941367	7942765
C3H	ppb023574m	floral homeotic protein (HUA1)	1898	8	8214408	8216305
C2H2	ppa001455m	methyl-CPG-binding domain 8	4716	8	9001323	9006038
NAC	ppa024439m	NAC (No Apical Meristem) domain transcriptional regulator superfamily protein	1512	8	10163393	10164904
C3H	ppa002335m	FMN-linked oxidoreductases superfamily protein	4933	8	10813096	10818028
BBR-BPC	ppa008471m	basic pentacysteine 4	3647	8	10872618	10876264
BBR-BPC	ppa008994m	basic pentacysteine 4	3647	8	10872618	10876264
DBB	ppa011488m	B-box type zinc finger family protein	1626	8	11063691	11065316
GATA	ppa009493m	GATA transcription factor 5	1287	8	11166624	11167910
DBB	ppa026391m	salt tolerance homolog2	728	8	11362565	11363292
SRS	ppa022925m	Lateral root primordium (LRP) protein-related	908	8	11393726	11394633
TALE	ppa002499m	BEL1-like homeodomain 6	5139	8	11565677	11570815
bZIP	ppa012739m	basic leucine-zipper 44	776	8	11718445	11719220
NAC	ppa019438m	NAC (No Apical Meristem) domain transcriptional regulator superfamily protein	861	8	12014696	12015556
bHLH	ppa005829m	cryptochrome-interacting basic-helix-loop-helix 1	2938	8	12032564	12035501
MYB_related	ppa015823m	RAD-like 6	291	8	12052528	12052818
MYB_related	ppa014060m	RAD-like 1	1100	8	12098711	12099810
NAC	ppa018222m	NAC (No Apical Meristem) domain transcriptional regulator superfamily protein	549	8	12165601	12166149
FAR1	ppa016918m	FAR1-related sequence 5	2134	8	13128422	13130555
B3	ppa006275m	AP2/B3-like transcriptional factor family protein	2902	8	13406334	13409235
B3	ppa006901m	AP2/B3-like transcriptional factor family protein	2902	8	13406334	13409235
B3	ppb013756m	Transcriptional factor B3 family protein	1573	8	13420768	13422340
G2-like	ppa006812m	Homeodomain-like superfamily protein	2971	8	13592236	13595206
B3	ppa023470m	AP2/B3-like transcriptional factor family protein	1675	8	14072328	14074002
B3	ppa021390m	AP2/B3-like transcriptional factor family protein	1837	8	14076266	14078102
B3	ppa026741m	AP2/B3-like transcriptional factor family protein	4611	8	14082306	14086916
B3	ppa015021m	AP2/B3-like transcriptional factor family protein	2355	8	14092043	14094397
ERF	ppa023235m	redox responsive transcription factor 1	816	8	14266298	14267113
bZIP	ppa006752m	abscisic acid responsive elements-binding factor 3	2671	8	14350519	14353189
bZIP	ppa007729m	ABRE binding factor 4	2671	8	14350519	14353189
bHLH	ppa022683m	basic helix-loop-helix (bHLH) DNA-binding superfamily protein	1760	8	14422871	14424630
B3	ppa020124m	AP2/B3-like transcriptional factor family protein	1269	8	14726944	14728212
MYB	ppa023154m	myb domain protein 73	2643	8	14813248	14815890
bHLH	ppa015566m	basic helix-loop-helix (bHLH) DNA-binding superfamily protein	1785	8	14931785	14933569
HB-PHD	ppa023106m	Homeodomain-like protein with RING/FYVE/PHD-type zinc finger domain	5476	8	14981718	14987193
LBD	ppa022806m	LOB domain-containing protein 38	836	8	15196586	15197421
C2H2	ppa011060m	salt tolerance zinc finger	874	8	15222896	15223769
bHLH	ppa015724m	ROOT HAIR DEFECTIVE 6-LIKE 2	1547	8	15298134	15299680
MYB_related	ppa011492m	telomere repeat binding factor 1	3693	8	15435058	15438750
FAR1	ppa016506m	FAR1-related sequence 5	2138	8	15495454	15497591
M-type	ppa026127m	AGAMOUS-like 62	657	8	15767101	15767757
M-type	ppa017246m	AGAMOUS-like 62	1079	8	15769312	15770390
bHLH	ppa008130m	basic helix-loop-helix (bHLH) DNA-binding superfamily protein	1658	8	16039186	16040843
M-type	ppa022494m	AGAMOUS-like 62	1173	8	16070662	16071834
M-type	ppa026089m	AGAMOUS-like 62	828	8	16076150	16076977
bHLH	ppa008347m	basic helix-loop-helix (bHLH) DNA-binding superfamily protein	2851	8	16171818	16174668
MYB	ppa010277m	myb domain protein 4	897	8	16386854	16387750
bZIP	ppa009913m	Basic-leucine zipper (bZIP) transcription factor family protein	2114	8	16448866	16450979
bHLH	ppa002978m	basic helix-loop-helix (bHLH) DNA-binding superfamily protein	2756	8	16530492	16533247
bHLH	ppa022211m	basic helix-loop-helix (bHLH) DNA-binding superfamily protein	3175	8	16535460	16538634
NAC	ppa009455m	NAC domain containing protein 36	1695	8	17021524	17023218
Nin-like	ppa018195m	Plant regulator RWP-RK family protein	4012	8	17219210	17223221
FAR1	ppa001597m	FAR1-related sequence 5	2828	8	17480655	17483482
bZIP	ppb020445m	Basic-leucine zipper (bZIP) transcription factor family protein	972	8	17559294	17560265
FAR1	ppa011264m	Far-red impaired responsive (FAR1) family protein	2470	8	17719122	17721591
FAR1	ppa019053m	Far-red impaired responsive (FAR1) family protein	1062	8	17722977	17724038
FAR1	ppb012682m	Far-red impaired responsive (FAR1) family protein	1129	8	17724744	17725872
FAR1	ppa018791m	Far-red impaired responsive (FAR1) family protein	1202	8	17727342	17728543
MYB_related	ppa002636m	DnaJ domain ;Myb-like DNA-binding domain	2366	8	17753805	17756170
bHLH	ppa003350m	basic helix-loop-helix (bHLH) DNA-binding superfamily protein	2816	8	17967527	17970342
ERF	ppa011812m	Integrase-type DNA-binding superfamily protein	2800	8	18164940	18167739
Trihelix	ppa010055m	Alcohol dehydrogenase transcription factor Myb/SANT-like family protein	998	8	18305737	18306734
B3	ppa001608m	AP2/B3-like transcriptional factor family protein	3219	8	18638182	18641400
bHLH	ppa004070m	phytochrome interacting factor 3-like 5	3572	8	18681441	18685012
G2-like	ppa004886m	phosphate starvation response 1	3491	8	19095479	19098969
G2-like	ppa004959m	phosphate starvation response 1	3491	8	19095479	19098969
GRAS	ppa023981m	GRAS family transcription factor	1661	8	19303934	19305594
NAC	ppa009628m	NAC domain containing protein 74	3708	8	19371323	19375030
MYB	ppa021921m	myb domain protein 15	1418	8	19458418	19459835
ERF	ppa023839m	ethylene response factor 1	753	8	19495498	19496250
ERF	ppa020642m	Integrase-type DNA-binding superfamily protein	459	8	19503037	19503495
ERF	ppa023368m	Integrase-type DNA-binding superfamily protein	465	8	19504277	19504741
bHLH	ppa001930m	conserved peptide upstream open reading frame 7	5252	8	19542803	19548054
LBD	ppa019939m	lateral organ boundaries-domain 29	746	8	19632251	19632996
LBD	ppa025889m	lateral organ boundaries-domain 29	846	8	19640316	19641161
LBD	ppa025349m	lateral organ boundaries-domain 16	871	8	19647169	19648039
C2H2	ppa026087m	telomerase activator1	648	8	19666162	19666809
C2H2	ppb024794m	zinc finger protein 11	615	8	19672891	19673505
bHLH	ppa008004m	basic helix-loop-helix (bHLH) DNA-binding superfamily protein	1145	8	19725094	19726238
ERF	ppa022435m	ERF domain protein 12	546	8	19825610	19826155
WRKY	ppa021657m	WRKY DNA-binding protein 21	2023	8	19829267	19831289
bHLH	ppa009299m	basic helix-loop-helix (bHLH) DNA-binding superfamily protein	4029	8	19913331	19917359
bZIP	ppa005367m	bZIP transcription factor family protein	2709	8	19923352	19926060
bZIP	ppa005476m	basic leucine zipper 25	2709	8	19923352	19926060
C2H2	ppa005468m	indeterminate(ID)-domain 12	2793	8	20061445	20064237
HSF	ppa010224m	heat shock transcription factor A6B	2215	8	20070542	20072756
bHLH	ppa002884m	basic helix-loop-helix (bHLH) DNA-binding superfamily protein	5811	8	20433976	20439786
ARF	ppa022314m	auxin response factor 2	5438	8	20897435	20902872
CO-like	ppa006893m	B-box type zinc finger protein with CCT domain	2159	8	20983651	20985809
C3H	ppa005229m	Zinc finger C-x8-C-x5-C-x3-H type family protein	3026	8	21025030	21028055
HB-other	ppa000815m	Homeodomain-like superfamily protein	7335	8	21079643	21086977
C2H2	ppa023775m	indeterminate(ID)-domain 2	2454	8	21093388	21095841
NF-YB	ppa022586m	nuclear factor Y, subunit B5	531	8	21108414	21108944
ERF	ppa008730m	Integrase-type DNA-binding superfamily protein	1335	8	21465216	21466550
WRKY	ppa010217m	WRKY DNA-binding protein 35	1149	8	21517865	21519013
GRAS	ppa023374m	RGA-like 1	1923	8	21523077	21524999
bZIP	ppa013046m	basic region/leucine zipper motif 53	1179	8	21562175	21563353
HB-other	ppa009888m	sequence-specific DNA binding;sequence-specific DNA binding transcription factors	1864	8	21596709	21598572
ARR-B	ppa026784m	response regulator 1	2570	8	21623351	21625920
GATA	ppa013280m	GATA transcription factor 16	926	8	21641829	21642754
MYB	ppa004560m	myb domain protein 12	3211	8	21677353	21680563
SBP	ppa011968m	squamosa promoter binding protein-like 4	1382	9 (3)	610515	611896
C3H	ppa015121m	Zinc finger C-x8-C-x5-C-x3-H type family protein	1290	9 (3)	1433057	1434346
TCP	ppa024948m	TEOSINTE BRANCHED 1, cycloidea, PCF (TCP)-domain family protein 20	464	9 (3)	1639160	1639623
bHLH	ppa018357m	basic helix-loop-helix (bHLH) DNA-binding superfamily protein	797	9 (3)	1865364	1866160
WRKY	ppa018075m	WRKY family transcription factor	2790	10 (3)	162785	165574
MYB	ppa015973m	myb domain protein 2	1286	10 (3)	382387	383672
WRKY	ppa008731m	WRKY DNA-binding protein 23	1890	10 (3)	526239	528128
ERF	ppa020676m	related to AP2 4	456	10 (3)	593610	594065
NAC	ppa016236m	vascular related NAC-domain protein 7	1846	11 (8)	656721	658566
G2-like	ppa014599m	GBF's pro-rich region-interacting factor 1	3292	13 (3)	597924	601215
C2H2	ppa023209m	C2H2 and C2HC zinc fingers superfamily protein	1807	14 (3)	76294	78100
M-type	ppa022382m	AGAMOUS-like 36	1218	15 (1)	145820	147037
M-type	ppa024403m	AGAMOUS-like 80	1107	15 (1)	195493	196599
WRKY	ppa021559m	WRKY DNA-binding protein 57	1745	16 (2)	32444	34188
ERF	ppa006595m	Integrase-type DNA-binding superfamily protein	1526	17 (6)	322660	324185
GRAS	ppa002166m	SCARECROW-like 14	2320	46	1133	3452
GRAS	ppa002472m	SCARECROW-like 14	2306	46	14006	16311
NAC	ppa019675m	NAC domain containing protein 86	1146	64	3939	5084
FAR1	ppa021946m	FAR1-related sequence 5	2423	172	2049	4471
				* in brackets the correct position of these genes along the peach pseudomolecules according to the refinements described in Verde et al 2013

## Sheet: Scafflol 1
Family	Gene name	Gene description	Size ( bp)	Start transcript	End transcript
ERF	ppa017280m	Integrase-type DNA-binding superfamily protein	552	213972	214523
bHLH	ppa020429m	basic helix-loop-helix (bHLH) DNA-binding superfamily protein	1492	559213	560704
G2-like	ppa007491m	Homeodomain-like superfamily protein	4697	586238	590934
ERF	ppa010345m	Integrase-type DNA-binding superfamily protein	993	692998	693990
CPP	ppa002058m	TESMIN/TSO1-like CXC 2	4732	1329052	1333783
HSF	ppa1027143m	heat shock transcription factor A6B	1556	1478879	1480434
bHLH	ppa017791m	basic helix-loop-helix (bHLH) DNA-binding superfamily protein	1611	2170192	2171802
M-type	ppa022437m	AGAMOUS-like 61	1023	2261021	2262043
LBD	ppa025327m	lateral organ boundaries-domain 29	1873	2315535	2317407
C2H2	ppa015007m	C2H2 and C2HC zinc fingers superfamily protein	699	2369709	2370407
C2H2	ppa016491m	telomerase activator1	582	2375513	2376094
bHLH	ppa011217m	basic helix-loop-helix (bHLH) DNA-binding superfamily protein	2536	2595842	2598377
ERF	ppa013137m	Integrase-type DNA-binding superfamily protein	608	2616966	2617573
ERF	ppa018601m	Integrase-type DNA-binding superfamily protein	492	2621868	2622359
ERF	ppa024173m	ethylene response factor 1	699	2633064	2633762
MYB	ppa020190m	myb domain protein 15	1518	2785804	2787321
C2H2	ppa021272m	C2H2 family protein	621	2929418	2930038
M-type	ppa017542m	K-box region and MADS-box transcription factor family protein	531	3427794	3428324
MYB	ppa017942m	myb domain protein 305	1088	3592604	3593691
MYB	ppa024234m	myb domain protein 305	950	3602257	3603206
C2H2	ppa027149m	transcription factor IIIA	947	3988306	3989252
HB-PHD	ppa023964m	pathogenesis related homeodomain protein A	4960	4461241	4466200
bHLH	ppa010972m	basic helix-loop-helix (bHLH) DNA-binding superfamily protein	1519	4540668	4542186
WRKY	ppa009700m	WRKY DNA-binding protein 11	1363	4817218	4818580
HD-ZIP	ppa016510m	homeobox from Arabidopsis thaliana	1774	4995209	4996982
ARF	ppa000479m	auxin response factor 6	7082	5209083	5216164
NAC	ppa023103m	NAC domain containing protein 50	627	5337545	5338171
ERF	ppa022202m	related to AP2 11	2183	5858790	5860972
AP2	ppa003839m	AINTEGUMENTA-like 5	3355	5868139	5871493
M-type	ppa024983m	AGAMOUS-like 64	489	6082817	6083305
C2H2	ppa012762m	zinc finger protein 2	810	6112493	6113302
NAC	ppa017089m	NAC-like, activated by AP3/PI	2642	6185444	6188085
MYB	ppa023431m	myb domain protein 36	1498	6272367	6273864
CO-like	ppa007083m	CONSTANS-like 5	1285	6788512	6789796
AP2	ppa023152m	ARIA-interacting double AP2 domain protein	2120	7647362	7649481
NAC	ppa026109m	NAC domain containing protein 11	1101	7808138	7809238
SBP	ppa000690m	squamosa promoter binding protein-like 1	6577	8093363	8099939
SBP	ppa000792m	squamosa promoter binding protein-like 1	5953	8101127	8107079
NAC	ppa021666m	NAC domain containing protein 11	753	8223846	8224598
CAMTA	ppa000912m	signal responsive 1	6282	8238644	8244925
MYB	ppa025672m	myb domain protein 108	1781	8471296	8473076
WRKY	ppa006909m	WRKY DNA-binding protein 48	2010	8640398	8642407
GRAS	ppa024047m	RGA-like 2	1788	8873994	8875781
GRAS	ppa015860m	RGA-like 2	1326	8877282	8878607
CAMTA	ppa001493m	calmodulin binding;transcription regulators	8049	9174337	9182385
MYB	ppa007594m	myb domain protein 111	2085	9430342	9432426
FAR1	ppa002003m	FAR1-related sequence 11	2831	9457820	9460650
GATA	ppa013171m	GATA transcription factor 15	956	9473550	9474505
ARR-B	ppa002408m	response regulator 1	3768	9496961	9500728
ERF	ppa008563m	ethylene-responsive element binding protein	2103	9682323	9684425
ERF	ppa008645m	ethylene-responsive element binding protein	2103	9682323	9684425
NF-YB	ppa015692m	nuclear factor Y, subunit B5	492	10380190	10380681
MYB_related	ppa000476m	DNA binding	9685	10451588	10461272
C3H	ppa005056m	Zinc finger C-x8-C-x5-C-x3-H type family protein	3766	10486839	10490604
ERF	ppa023203m	Integrase-type DNA-binding superfamily protein	1092	10492271	10493362
SBP	ppa001613m	squamosa promoter binding protein-like 7	7115	10904099	10911213
FAR1	ppa001884m	FAR1-related sequence 7	2397	11194988	11197384
bHLH	ppa019299m	basic helix-loop-helix (bHLH) DNA-binding superfamily protein	1078	11539463	11540540
NF-YC	ppa010187m	nuclear factor Y, subunit C9	3128	11594255	11597382
HSF	ppa026865m	heat shock transcription factor B4	1498	12962098	12963595
bHLH	ppa003543m	basic helix-loop-helix (bHLH) DNA-binding superfamily protein	2941	13504461	13507401
FAR1	ppa024428m	FAR1-related sequence 12	2028	14276288	14278315
bHLH	ppa025178m	basic helix-loop-helix (bHLH) DNA-binding superfamily protein	5007	14919648	14924654
HSF	ppb023474m	heat shock transcription factor A4A	2696	16331799	16334494
FAR1	ppa020137m	FAR1-related sequence 5	2173	17412068	17414240
FAR1	ppa023771m	Far-red impaired responsive (FAR1) family protein	2157	17547269	17549425
FAR1	ppa010254m	Far-red impaired responsive (FAR1) family protein	4161	17569154	17573314
FAR1	ppa010562m	Far-red impaired responsive (FAR1) family protein	1950	17680020	17681969
FAR1	ppa019237m	Far-red impaired responsive (FAR1) family protein	2059	17688265	17690323
FAR1	ppa011038m	Far-red impaired responsive (FAR1) family protein	2357	17714111	17716467
FAR1	ppa011567m	Far-red impaired responsive (FAR1) family protein	2106	17778257	17780362
DBB	ppa010704m	B-box zinc finger family protein	3829	17830935	17834763
bZIP	ppa005999m	Basic-leucine zipper (bZIP) transcription factor family protein	3868	17923124	17926991
GRAS	ppa1027119m	GRAS family transcription factor	1350	18296430	18297779
Nin-like	ppa000933m	Plant regulator RWP-RK family protein	5951	18571159	18577109
LBD	ppa024510m	lateral organ boundaries-domain 29	617	19209646	19210262
bHLH	ppa012528m	basic helix-loop-helix (bHLH) DNA-binding superfamily protein	4866	20109038	20113903
bHLH	ppa013027m	basic helix-loop-helix (bHLH) DNA-binding superfamily protein	4866	20109038	20113903
bZIP	ppa011967m	HY5-homolog	1168	21293415	21294582
ERF	ppa018569m	Integrase-type DNA-binding superfamily protein	831	21650784	21651614
bHLH	ppa022966m	basic helix-loop-helix (bHLH) DNA-binding superfamily protein	1413	21718488	21719918
ERF	ppa011097m	related to AP2 6l	2121	21815423	21817543
Trihelix	ppa008224m	Homeodomain-like superfamily protein	2700	21960459	21963158
bHLH	ppa025527m	basic helix-loop-helix (bHLH) DNA-binding superfamily protein	1365	22099445	22100809
B3	ppa018953m	AP2/B3-like transcriptional factor family protein	1461	22105049	22106509
CO-like	ppa004756m	B-box type zinc finger protein with CCT domain	3184	22447084	22450267
NAC	ppa010222m	NAC domain containing protein 83	1720	22523509	22525228
TCP	ppa010032m	TEOSINTE BRANCHED 1, cycloidea, PCF (TCP)-domain family protein 20	1400	22653728	22655127
FAR1	ppa020058m	FAR1-related sequence 7	2310	22717925	22720234
WRKY	ppa016153m	WRKY DNA-binding protein 75	1901	22733682	22735582
SBP	ppa023657m	Squamosa promoter-binding protein-like (SBP domain) transcription factor family protein	1501	22766185	22767685
MIKC	ppa010679m	K-box region and MADS-box transcription factor family protein	4825	22775404	22780228
CAMTA	ppa000516m	Calmodulin-binding transcription activator protein with CG-1 and Ankyrin domains	6613	22803671	22810283
SBP	ppa005013m	squamosa promoter binding protein-like 2	2539	22892422	22894960
NF-YC	ppa018287m	nuclear factor Y, subunit C13	933	23038942	23039874
NAC	ppb016085m	NAC domain containing protein 47	453	23882884	23883336
Trihelix	ppa009404m	Homeodomain-like superfamily protein	3435	23919117	23922551
FAR1	ppa017242m	FAR1-related sequence 5	1940	24163975	24165914
GRAS	ppa026722m	RGA-like 1	1548	24228787	24230334
ARR-B	ppa002679m	response regulator 11	4151	24314194	24318344
ARR-B	ppa002900m	response regulator 11	4151	24314194	24318344
FAR1	ppa016211m	Far-red impaired responsive (FAR1) family protein	753	24675247	24675999
ERF	ppa024329m	DORNROSCHEN-like	1275	24934935	24936209
HB-other	ppa013871m	KNOTTED-like from Arabidopsis thaliana 2	531	25204106	25204636
YABBY	ppa023883m	Plant-specific transcription factor YABBY family protein	1628	25273765	25275392
bHLH	ppa015668m	basic helix-loop-helix (bHLH) DNA-binding superfamily protein	2555	25393885	25396439
MYB	ppa014884m	myb domain protein 66	1154	25465683	25466836
C2H2	ppa016136m	C2H2 and C2HC zinc fingers superfamily protein	798	25987448	25988245
MYB_related	ppa008539m	myb-like transcription factor family protein	1912	26151050	26152961
NAC	ppb013470m	NAC domain containing protein 47	453	26223235	26223687
bHLH	ppa009543m	BIG PETAL P	2296	26274738	26277033
HD-ZIP	ppa018002m	Homeobox-leucine zipper protein family	1809	26504568	26506376
AP2	ppa022243m	Integrase-type DNA-binding superfamily protein	1949	26638137	26640085
Whirly	ppa009776m	ssDNA-binding transcriptional regulator	2680	26649991	26652670
WRKY	ppa017919m	WRKY DNA-binding protein 72	2041	26674923	26676963
MYB	ppa017536m	myb domain protein 88	3579	26845895	26849473
HD-ZIP	ppa009498m	Homeobox-leucine zipper protein family	1850	26863556	26865405
bHLH	ppa016030m	basic helix-loop-helix (bHLH) DNA-binding superfamily protein	1185	26880399	26881583
TCP	ppa017864m	TEOSINTE BRANCHED, cycloidea and PCF (TCP) 14	2257	26939841	26942097
NAC	ppa022278m	NAC (No Apical Meristem) domain transcriptional regulator superfamily protein	1895	27069241	27071135
ZF-HD	ppa024080m	zinc finger homeodomain 1	1050	27083790	27084839
G2-like	ppa006561m	Homeodomain-like superfamily protein	1513	27150571	27152083
Dof	ppa005580m	cycling DOF factor 2	16666	27169351	27171016
MYB	ppa025260m	myb domain protein 105	1787	27182884	27184670
M-type	ppa017562m	AGAMOUS-like 30	3229	27204283	27207511
NAC	ppa009530m	NAC-like, activated by AP3/PI	1429	27240074	27241502
WRKY	ppa004312m	WRKY DNA-binding protein 3	2859	27443164	27446022
WRKY	ppa008480m	WRKY DNA-binding protein 57	3668	27581955	27585622
MYB_related	ppa1027132m	MYB_related family protein	1803	27595578	27597380
NAC	ppa026961m	NAC-like, activated by AP3/PI	845	27636262	27637106
NAC	ppa015249m	NAC domain containing protein 69	704	27642887	27643590
YABBY	ppa014900m	Plant-specific transcription factor YABBY family protein	1386	27921827	27923212
SBP	ppa017695m	Squamosa promoter-binding protein-like (SBP domain) transcription factor family protein	3237	27925874	27929110
MIKC	ppa1027139m	K-box region and MADS-box transcription factor family protein	3318	27947267	27950584
MIKC	ppa010723m	K-box region and MADS-box transcription factor family protein	2668	27954795	27957462
bHLH	ppa008387m	BES1-interacting Myc-like protein 2	3126	28169686	28172811
bHLH	ppa003619m	basic helix-loop-helix (bHLH) DNA-binding superfamily protein	2743	28352180	28354922
bZIP	ppa011589m	basic leucine-zipper 58	638	28436588	28437225
TCP	ppa016240m	TCP domain protein 12	1119	28864244	28865362
bHLH	ppa019406m	basic helix-loop-helix (bHLH) DNA-binding superfamily protein	1909	28882799	28884707
NAC	ppa005648m	NAC (No Apical Meristem) domain transcriptional regulator superfamily protein	3191	28912553	28915743
RAV	ppa006243m	AP2/B3 transcription factor family protein	1366	28947286	28948651
S1Fa-like	ppa006243m	AP2/B3 transcription factor family protein	1366	28947286	28948651
C2H2	ppa020013m	C2H2-like zinc finger protein	2624	28959662	28962285
G2-like	ppa007222m	myb-like transcription factor family protein	1964	28966230	28968193
bZIP	ppa019842m	bZIP transcription factor family protein	3309	29031564	29034872
ERF	ppa008514m	Integrase-type DNA-binding superfamily protein	1408	29188725	29190132
CO-like	ppa005713m	B-box type zinc finger protein with CCT domain	1629	29244300	29245928
LBD	ppa011233m	LOB domain-containing protein 41	874	29247958	29248831
bHLH	ppa010885m	basic helix-loop-helix (bHLH) DNA-binding superfamily protein	1377	29363547	29364923
bHLH	ppa011483m	basic helix-loop-helix (bHLH) DNA-binding superfamily protein	1377	29363547	29364923
MYB	ppa009143m	myb domain protein 62	1104	29369615	29370718
ARR-B	ppa023099m	pseudo-response regulator 10	3298	29614525	29617822
C3H	ppa017322m	Zinc finger C-x8-C-x5-C-x3-H type family protein	1719	29641133	29642851
FAR1	ppa018163m	FAR1-related sequence 5	2133	29663917	29666049
MYB	ppa010846m	myb domain protein 4	1536	29910418	29911953
HD-ZIP	ppa011006m	homeobox-leucine zipper protein 17	2568	30022178	30024745
GRAS	ppa005944m	GRAS family transcription factor family protein	1339	30308500	30309838
C2H2	ppa004950m	plant UBX domain-containing protein 2	2715	30443015	30445729
ARR-B	ppa002493m	response regulator 2	4218	30627502	30631719
HSF	ppa006514m	heat shock transcription factor A8	2508	30691064	30693571
C2H2	ppa010190m	zinc finger protein 4	3153	30779318	30782470
BBR-BPC	ppa009765m	basic pentacysteine1	1930	30904058	30905987
C2H2	ppa005331m	C2H2-like zinc finger protein	2460	30914782	30917241
G2-like	ppa021540m	Homeodomain-like superfamily protein	2882	31040261	31043142
C2H2	ppa002931m	indeterminate(ID)-domain 4	4249	31072474	31076722
C2H2	ppa1027163m	indeterminate(ID)-domain 4	3563	31080991	31084553
C2H2	ppb002474m	indeterminate(ID)-domain 4	3563	31080991	31084553
bHLH	ppa003517m	basic helix-loop-helix (bHLH) DNA-binding superfamily protein	2441	31104406	31106846
C3H	ppa001923m	CCCH-type zinc finger family protein	3625	31189242	31192866
MYB	ppa009396m	Duplicated homeodomain-like superfamily protein	3737	31619016	31622752
C2H2	ppa1027229m	C2H2-like zinc finger protein	1892	32600859	32602750
E2FDP	ppa024272m	winged-helix DNA-binding transcription factor family protein	4612	32624093	32628704
ARF	ppa000946m	Transcriptional factor B3 family protein / auxin-responsive factor AUX/IAA-related	5100	32723374	32728473
bZIP	ppa003452m	Basic-leucine zipper (bZIP) transcription factor family protein	3450	32763077	32766526
BBR-BPC	ppa008316m	basic pentacysteine 6	2164	32770182	32772345
DBB	ppa011525m	salt tolerance homolog2	900	32859280	32860179
MIKC	ppa026083m	K-box region and MADS-box transcription factor family protein	1950	32873262	32875211
SRS	ppa019307m	SHI-related sequence 5	1612	32887438	32889049
ERF	ppa023248m	Integrase-type DNA-binding superfamily protein	768	32916656	32917423
TALE	ppa023311m	BEL1-like homeodomain 3	1902	32995619	32997520
TALE	ppa005361m	BEL1-like homeodomain 11	1672	33000184	33001855
bZIP	ppa012507m	basic leucine-zipper 44	1440	33026579	33028018
bHLH	ppa005486m	basic helix-loop-helix (bHLH) DNA-binding superfamily protein	3450	33061630	33065079
MYB_related	ppa026982m	RAD-like 6	267	33205636	33205902
ZF-HD	ppa023369m	homeobox protein 33	1093	33211050	33212142
MYB_related	ppa024375m	RAD-like 6	467	33250625	33251091
C2H2	ppa003844m	indeterminate(ID)-domain 2	3413	33397729	33401141
BES1	ppa009388m	Brassinosteroid signalling positive regulator (BZR1) family protein	1542	33437389	33438930
NAC	ppa007090m	NAC domain containing protein 28	1766	33450898	33452663
G2-like	ppa021685m	Homeodomain-like superfamily protein	2484	33714750	33717233
B3	ppa021314m	AP2/B3-like transcriptional factor family protein	995	33726018	33727012
B3	ppa017317m	AP2/B3-like transcriptional factor family protein	267	33731408	33731674
B3	ppa003541m	Transcriptional factor B3 family protein	3627	33734171	33737797
Dof	ppa008939m	TARGET OF MONOPTEROS 6	1438	33758358	33759795
NAC	ppa020899m	NAC domain containing protein 80	2895	33837815	33840709
ERF	ppa011795m	Integrase-type DNA-binding superfamily protein	1058	33868268	33869325
ARR-B	ppa024819m	response regulator 12	3294	33901634	33904927
WRKY	ppa008566m	WRKY DNA-binding protein 40	1714	34009489	34011202
WRKY	ppa009939m	WRKY DNA-binding protein 40	1522	34029320	34030841
CO-like	ppa008143m	CONSTANS-like 4	1440	34301935	34303374
MYB	ppa026916m	myb domain protein 23	1417	34642203	34643619
Trihelix	ppa016464m	Duplicated homeodomain-like superfamily protein	1857	34652863	34654719
MYB	ppa015883m	myb domain protein 3	1090	34655413	34656502
MYB	ppa023768m	myb domain protein 3	1019	34662496	34663514
MYB	ppa023812m	myb domain protein 5	958	34667925	34668882
MYB	ppa022205m	myb domain protein 111	1098	34672893	34673990
Nin-like	ppa022945m	Plant regulator RWP-RK family protein	1404	34728234	34729637
HSF	ppa007300m	heat shock transcription factor A2	1531	34897194	34898724
C2H2	ppa004359m	indeterminate(ID)-domain 4	2122	34916682	34918803
LBD	ppa024836m	LOB domain-containing protein 22	450	34938311	34938760
GATA	ppa018120m	cytokinin-responsive gata factor 1	1481	34983673	34985153
MYB_related	ppa016461m	myb-like transcription factor family protein	1439	35049656	35051094
TALE	ppa003519m	homeobox gene 1	2311	35061221	35063531
MYB	ppa019554m	myb domain protein 68	1277	35177538	35178814
C3H	ppa007432m	Zinc finger C-x8-C-x5-C-x3-H type family protein	1107	35183437	35184543
TALE	ppa006938m	KNOTTED-like from Arabidopsis thaliana	3065	35204294	35207358
HD-ZIP	ppa008984m	Homeobox-leucine zipper protein family	1568	35211385	35212952
MYB	ppa024417m	myb domain protein 68	1370	35240919	35242288
bHLH	ppa007762m	basic helix-loop-helix (bHLH) DNA-binding superfamily protein	1687	35297695	35299381
AP2	ppa023077m	Integrase-type DNA-binding superfamily protein	3146	35308331	35311476
GRF	ppa019623m	growth-regulating factor 1	3097	35330027	35333123
bZIP	ppa021433m	basic leucine-zipper 4	441	35364887	35365327
bHLH	ppa022224m	basic helix-loop-helix (bHLH) DNA-binding superfamily protein	1342	35576892	35578233
bHLH	ppa015160m	ROOT HAIR DEFECTIVE 6-LIKE 2	1501	35581198	35582698
C2H2	ppa009924m	salt tolerance zinc finger	1149	35605526	35606674
LBD	ppa014964m	LOB domain-containing protein 39	779	35610739	35611517
M-type	ppa023054m	AGAMOUS-like 67	402	35768602	35769003
M-type	ppa020874m	AGAMOUS-like 67	395	35771857	35772251
MYB	ppa008979m	myb domain protein r1	1366	35898186	35899551
WRKY	ppa007930m	WRKY DNA-binding protein 7	1476	35966149	35967624
C2H2	ppa006432m	C2H2-like zinc finger protein	1239	36013297	36014535
ERF	ppa012302m	DREB and EAR motif protein 3	1728	36018710	36020437
ERF	ppa012304m	DREB and EAR motif protein 3	1728	36018710	36020437
WOX	ppa010951m	WUSCHEL related homeobox 4	1326	36029384	36030709
NAC	ppa023250m	NAC (No Apical Meristem) domain transcriptional regulator superfamily protein	2054	36053172	36055225
bHLH	ppa021918m	basic helix-loop-helix (bHLH) DNA-binding superfamily protein	2239	36067677	36069915
bHLH	ppa018148m	basic helix-loop-helix (bHLH) DNA-binding superfamily protein	883	36071852	36072734
HSF	ppa026635m	heat shock transcription factor B4	1279	36107228	36108506
bHLH	ppa021226m	basic helix-loop-helix (bHLH) DNA-binding superfamily protein	783	36136856	36137638
bZIP	ppa006503m	abscisic acid responsive elements-binding factor 2	3690	36170846	36174535
B3	ppb024283m	AP2/B3-like transcriptional factor family protein	3714	36314798	36318511
B3	ppb024440m	AP2/B3-like transcriptional factor family protein	1558	36319463	36321020
MYB	ppa010735m	myb domain protein r1	728	36527447	36528174
HD-ZIP	ppa001386m	homeobox gene 8	5119	36826758	36831876
GATA	ppa015753m	GATA transcription factor 12	1416	36845238	36846653
GATA	ppa007038m	GATA transcription factor 12	1641	36849781	36851421
ERF	ppa009533m	Integrase-type DNA-binding superfamily protein	1383	36913157	36914539
CPP	ppa002998m	Tesmin/TSO1-like CXC domain-containing protein	4740	37017033	37021772
MYB	ppa000676m	Homeodomain-like protein	6030	37064902	37070931
NAC	ppa025916m	NAC domain containing protein 38	2231	37234513	37236743
bZIP	ppa007814m	basic leucine zipper 9	2819	37258901	37261719
Trihelix	ppa025574m	sequence-specific DNA binding transcription factors	1821	37307744	37309564
WRKY	ppa008846m	WRKY DNA-binding protein 11	1743	37472989	37474731
ERF	ppa026483m	cooperatively regulated by ethylene and jasmonate 1	509	37774573	37775081
CPP	ppa001375m	TESMIN/TSO1-like CXC 2	5037	38381947	38386983
FAR1	ppa025598m	FAR1-related sequence 1	1025	39016621	39017645
HB-other	ppa007560m	overexpressor of cationic peroxidase 3	1792	39061215	39063006
bZIP	ppa012064m	Basic-leucine zipper (bZIP) transcription factor family protein	2955	39065316	39068270
ERF	ppa023908m	Integrase-type DNA-binding superfamily protein	874	39157972	39158845
FAR1	ppa002480m	FAR1-related sequence 6	2060	39288826	39290885
TALE	ppa005932m	KNOTTED1-like homeobox gene 3	2786	39505557	39508342
TALE	ppa005888m	KNOTTED1-like homeobox gene 3	2786	39505557	39508342
TALE	ppa005712m	KNOTTED1-like homeobox gene 3	2786	39505557	39508342
MIKC	ppa012927m	K-box region and MADS-box transcription factor family protein	2515	39773111	39775625
NAC	ppa009380m	NAC (No Apical Meristem) domain transcriptional regulator superfamily protein	1843	40006807	40008649
ERF	ppa010649m	Integrase-type DNA-binding superfamily protein	726	40489767	40490492
GRAS	ppa018977m	GRAS family transcription factor	1521	40525310	40526830
MYB_related	ppa021680m	myb domain protein 109	291	40647816	40648106
C2H2	ppa020634m	C2H2-like zinc finger protein	1760	40664093	40665852
ARF	ppa003136m	auxin response factor 17	4096	40874725	40878820
bZIP	ppa007593m	bZIP transcription factor family protein	2277	40943437	40945713
bZIP	ppa024363m	ABA-responsive element binding protein 3	1244	40952450	40953693
MIKC	ppa007816m	AGAMOUS-like 104	4079	41122758	41126836
ERF	ppa007193m	related to AP2 4	1441	41299998	41301438
MYB	ppa026006m	myb domain protein 93	1424	41557908	41559331
C2H2	ppa016755m	C2H2 and C2HC zinc fingers superfamily protein	1210	41679312	41680521
HD-ZIP	ppa009419m	homeobox protein 6	1132	41865691	41866822
NAC	ppa021989m	NAC domain containing protein 35	1972	42152064	42154035
ZF-HD	ppa015411m	homeobox protein 31	1026	42239945	42240970
ARF	ppa002394m	auxin response factor 1	8810	42309541	42318350
C3H	ppa023225m	Zinc finger C-x8-C-x5-C-x3-H type family protein	8837	42324462	42333298
FAR1	ppa002379m	FAR1-related sequence 11	3441	42467125	42470565
B3	ppa009916m	AP2/B3-like transcriptional factor family protein	959	42667558	42668516
TCP	ppa022140m	TCP family transcription factor	1554	42873389	42874942
C2H2	ppa007287m	zinc finger (C2H2 type) family protein	5474	42890025	42895498
bZIP	ppa006939m	Basic-leucine zipper (bZIP) transcription factor family protein	6677	42911190	42917866
NAC	ppa026935m	NAC-domain protein 101	411	42926229	42926639
B3	ppb014811m	B3 family protein	357	43028594	43028950
B3	ppa023244m	B3 family protein	357	43031052	43031408
C2H2	ppa020811m	Exonuclease family protein	2490	43688022	43690511
WRKY	ppa016401m	WRKY DNA-binding protein 9	2312	43717207	43719518
GATA	ppb020680m	GATA transcription factor 26	2219	43863844	43866062
bZIP	ppa025544m	Basic-leucine zipper (bZIP) transcription factor family protein	1234	43909596	43910829
NAC	ppa019508m	xylem NAC domain 1	1329	44089899	44091227
bHLH	ppa011017m	basic helix-loop-helix (bHLH) DNA-binding superfamily protein	3137	44520026	44523162
M-type	ppa014627m	AGAMOUS-like 87	534	44547038	44547571
C2H2	ppa015154m	transcription factor IIIA	2392	44707208	44709599
MYB	ppa008906m	myb domain protein 3	1555	44722180	44723734
MYB_related	ppa009856m	myb domain protein 3	1252	44722483	44723734
MIKC	ppa011140m	K-box region and MADS-box transcription factor family protein	6488	44884635	44891122
M-type	ppa017491m	AGAMOUS-like 78	402	44914686	44915087
MIKC	ppa015966m	AGAMOUS-like 12	3879	45011005	45014883
ERF	ppa020605m	Integrase-type DNA-binding superfamily protein	501	45190345	45190845
ERF	ppa012354m	Integrase-type DNA-binding superfamily protein	920	45233476	45234395
ERF	ppa018178m	Integrase-type DNA-binding superfamily protein	600	45256849	45257448
bHLH	ppa016514m	beta HLH protein 93	820	45655023	45655842
B3	ppa019311m	Domain of unknown function (DUF313)	1281	45712753	45714033
GATA	ppa008377m	ZIM-like 1	4923	46128308	46133230
GATA	ppa009340m	GATA-type zinc finger protein with TIFY domain	3370	46137134	46140503
M-type	ppa018168m	AGAMOUS-like 80	690	46199123	46199812
MYB_related	ppa002943m	Homeodomain-like superfamily protein	6460	46259501	46265960
MYB_related	ppa1027142m	Homeodomain-like superfamily protein	7479	46268842	46276320
MYB_related	ppb018318m	Homeodomain-like superfamily protein	6973	46268842	46275814
MIKC	ppa010714m	K-box region and MADS-box transcription factor family protein	7116	46335147	46342262
MIKC	ppa010822m	K-box region and MADS-box transcription factor family protein	7553	46344191	46351743
MIKC	ppa011123m	AGAMOUS-like 24	7802	46353152	46360953
MIKC	ppa010758m	K-box region and MADS-box transcription factor family protein	8685	46362693	46371377
M-type	ppb017585m	AGAMOUS-like 24	958	46388160	46389117
M-type	ppa018667m	AGAMOUS-like 24	1176	46396983	46398158
bHLH	ppa026166m	basic helix-loop-helix 32	731	46427429	46428159
ZF-HD	ppa009679m	homeobox protein 22	849	46661094	46661942
bHLH	ppa009461m	basic helix-loop-helix (bHLH) DNA-binding superfamily protein	1867	46825567	46827433

## Sheet: Scaffold 2
Family	Gene name	Gene description	Size ( bp)	Start transcript	End transcript
AP2	ppb023788m	Integrase-type DNA-binding superfamily protein	4726	5864627	5869352
AP2	ppa018704m	related to AP2.7	2675	21286241	21288915
bZIP	ppa002181m	Basic-leucine zipper (bZIP) transcription factor family protein	3617	283845	287461
MIKC	ppa021434m	AGAMOUS-like 15	3947	506948	510894
bZIP	ppa019868m	Basic-leucine zipper (bZIP) transcription factor family protein	753	911422	912156
GRAS	ppa005439m	scarecrow-like 3	1515	1243101	1244615
SRS	ppa022044m	Lateral root primordium (LRP) protein-related	1358	2197894	2199251
Trihelix	ppa007968m	sequence-specific DNA binding transcription factors	2079	2459908	2461986
bZIP	ppb018847m	TGACG motif-binding factor 6	1457	2802971	2804427
C2H2	ppb013494m	C2H2 family protein	417	2872250	2872666
Dof	ppa019468m	Dof-type zinc finger DNA-binding family protein	201	3038170	3038370
NF-YC	ppa008839m	nuclear factor Y, subunit C11	5132	3736036	3741167
M-type	ppa023670m	AGAMOUS-like 61	525	3754018	3754542
C2H2	ppa024870m	zinc-finger protein 1	1035	3776632	3777666
C2H2	ppa024496m	zinc-finger protein 1	1011	3834449	3835459
MYB	ppa003628m	myb domain protein 33	3432	4032453	4035884
C2H2	ppa016858m	zinc finger (C2H2 type) family protein	1096	4653454	4654549
C2H2	ppa024874m	zinc finger (C2H2 type) family protein	922	4712189	4713110
bZIP	ppa008716m	ABA-responsive element binding protein 3	7147	5025527	5032673
EIL	ppa003493m	Ethylene insensitive 3 family protein	2208	5516222	5518429
EIL	ppa003550m	Ethylene insensitive 3 family protein	2386	5549949	5552334
FAR1	ppa001310m	FAR1-related sequence 3	5180	5583662	5588841
FAR1	ppa015258m	FRS (FAR1 Related Sequences) transcription factor family	2252	6788403	6790654
Dof	ppa015889m	cycling DOF factor 2	2171	6816946	6819116
NF-YA	ppa012173m	nuclear factor Y, subunit A7	4387	9324308	9328694
NF-YA	ppa012168m	nuclear factor Y, subunit A7	1982	9326713	9328694
LBD	ppa025176m	LOB domain-containing protein 24	982	9360459	9361440
FAR1	ppa024128m	FRS (FAR1 Related Sequences) transcription factor family	1177	9421295	9422471
MYB	ppa016923m	myb domain protein 83	2101	9509720	9511820
C3H	ppa006435m	zinc finger (CCCH-type/C3HC4-type RING finger) family protein	4499	9581739	9586237
bHLH	ppa006134m	basic helix-loop-helix (bHLH) DNA-binding superfamily protein	2926	9814855	9817780
bHLH	ppa006128m	basic helix-loop-helix (bHLH) DNA-binding superfamily protein	2802	9814979	9817780
HD-ZIP	ppa007421m	homeobox from Arabidopsis thaliana	1760	10204755	10206514
Trihelix	ppa026265m	Duplicated homeodomain-like superfamily protein	5216	10928330	10933545
FAR1	ppa022698m	FAR1-related sequence 5	3037	11368655	11371691
Trihelix	ppa022998m	aspartate/glutamate/uridylate kinase family protein	2674	11569970	11572643
FAR1	ppa017176m	FAR1-related sequence 5	2332	11575354	11577685
FAR1	ppb017154m	FAR1-related sequence 1	3099	11614141	11617239
NAC	ppa004072m	NAC domain containing protein 50	5057	11649150	11654206
NAC	ppa003239m	NAC domain containing protein 2	3856	11677315	11681170
bHLH	ppa008351m	basic helix-loop-helix (bHLH) DNA-binding superfamily protein	1078	12450517	12451594
bHLH	ppb019685m	basic helix-loop-helix (bHLH) DNA-binding superfamily protein	3417	12464076	12467492
B3	ppa025386m	AP2/B3-like transcriptional factor family protein	798	12828889	12829686
B3	ppa012926m	AP2/B3-like transcriptional factor family protein	1094	13391432	13392525
ARR-B	ppa026574m	response regulator 2	3843	13952893	13956735
M-type	ppa017207m	AGAMOUS-like 80	417	13998378	13998794
M-type	ppa021970m	MADS-box transcription factor family protein	1101	14135407	14136507
M-type	ppa024464m	AGAMOUS-like 62	693	14999498	15000190
ERF	ppa009812m	Integrase-type DNA-binding superfamily protein	831	15192643	15193473
WRKY	ppa022287m	WRKY family transcription factor	2893	15597322	15600214
SBP	ppa008560m	squamosa promoter binding protein-like 8	1648	15682571	15684218
SBP	ppa024285m	squamosa promoter binding protein-like 10	4150	15691496	15695645
GATA	ppa014583m	GATA transcription factor 4	2203	15735376	15737578
bHLH	ppa005629m	basic helix-loop-helix (bHLH) DNA-binding superfamily protein	2127	15809278	15812404
C2H2	ppa021208m	C2H2-like zinc finger protein	1176	15856519	15857694
GRAS	ppa001781m	GRAS family transcription factor	2583	15972386	15974968
YABBY	ppa010905m	Plant-specific transcription factor YABBY family protein	2412	16131265	16133676
LBD	ppa017589m	LOB domain-containing protein 31	2509	16707162	16709670
LBD	ppa010383m	LOB domain-containing protein 18	3005	16721469	16724473
FAR1	ppa022622m	FAR1-related sequence 5	2254	16812899	16815152
GRF	ppa021277m	growth-regulating factor 9	2340	16827306	16829645
MIKC	ppa019932m	AGAMOUS-like 6	3780	17015682	17019461
M-type	ppa014428m	AGAMOUS-like 14	881	17028372	17029252
TCP	ppa015342m	TCP family transcription factor	756	17139235	17139990
ARR-B	ppa020007m	response regulator 2	2425	17239347	17241771
HD-ZIP	ppa001436m	Homeobox-leucine zipper family protein / lipid-binding START domain-containing protein	5318	17450801	17456118
MYB	ppa022218m	myb domain protein 3r-5	3906	17560070	17563975
MYB	ppa007268m	myb domain protein 17	2268	17832668	17834935
BES1	ppa002199m	beta-amylase 7	4891	18142430	18147320
BES1	ppa002957m	beta-amylase 7	4891	18142430	18147320
bHLH	ppa002645m	basic helix-loop-helix (bHLH) DNA-binding superfamily protein	4182	18161805	18165986
MYB_related	ppa002218m	ARID/BRIGHT DNA-binding domain;ELM2 domain protein	3259	18386142	18389400
MYB_related	ppa008029m	Homeodomain-like superfamily protein	3963	18581434	18581434
MYB_related	ppa008074m	Homeodomain-like superfamily protein	3963	18581434	18581434
WRKY	ppa007745m	WRKY family transcription factor	1468	18665651	18667118
WRKY	ppa015755m	WRKY DNA-binding protein 56	1716	18683476	18685191
bZIP	ppa006173m	G-box binding factor 3	5298	18939395	18944692
ERF	ppa018978m	cytokinin response factor 4	864	18964811	18965674
WRKY	ppa007708m	WRKY family transcription factor	2432	19059670	19062101
MYB_related	ppa023853m	Homeodomain-like superfamily protein	899	19069154	19070052
bHLH	ppa002985m	basic helix-loop-helix (bHLH) DNA-binding superfamily protein	1848	19363412	19365259
ERF	ppa026139m	Integrase-type DNA-binding superfamily protein	519	19377380	19377898
ARF	ppa002230m	auxin response factor 11	4517	19413134	19417650
LBD	ppa025888m	LOB domain-containing protein 11	545	19474595	19475139
MYB	ppa009439m	myb domain protein 7	1472	19554548	19556019
Dof	ppa010132m	Dof-type zinc finger DNA-binding family protein	1545	19570303	19571847
HD-ZIP	ppa010647m	homeobox 7	1469	19683542	19685010
bHLH	ppa004680m	Basic helix-loop-helix (bHLH) DNA-binding family protein	1491	19738223	19739713
NAC	ppa020746m	NAC (No Apical Meristem) domain transcriptional regulator superfamily protein	1489	19828289	19829777
NAC	ppa024642m	NAC domain containing protein 12	339	19843706	19844044
bHLH	ppa006041m	basic helix-loop-helix (bHLH) DNA-binding superfamily protein	2060	20039400	20041459
MYB_related	ppa004107m	Homeodomain-like superfamily protein	2969	20152864	20155832
MYB_related	ppa001765m	Homeodomain-like superfamily protein	7204	20159903	20167106
B3	ppa015999m	AP2/B3-like transcriptional factor family protein	1299	20208570	20209868
NAC	ppa018124m	NAC 014	1804	20219526	20221329
NAC	ppa025375m	NAC domain containing protein 2	1447	20225041	20226487
NAC	ppa020233m	NAC domain containing protein 28	2177	20242612	20244788
NAC	ppa019865m	NAC transcription factor-like 9	1316	20249685	20251000
NAC	ppb024640m	NAC domain containing protein 50	3059	20255380	20258438
NAC	ppa026972m	NAC 014	3064	20267554	20270617
NAC	ppa016450m	NAC domain containing protein 28	1869	20272996	20274864
NAC	ppa021740m	NAC domain containing protein 50	1767	20290490	20292256
NAC	ppa019780m	NAC 014	1457	20293935	20295391
NAC	ppa017301m	NAC 014	974	20312284	20313257
NAC	ppa016876m	NAC transcription factor-like 9	1313	20316948	20318260
NAC	ppa022384m	NAC transcription factor-like 9	1119	20321505	20322623
NAC	ppb017658m	NAC 014	1617	20327259	20328875
NAC	ppa023197m	NAC 014	782	20409210	20409991
NAC	ppa024568m	NAC 014	611	20412296	20412906
NAC	ppa019241m	NAC transcription factor-like 9	619	20415286	20415904
C2H2	ppa016651m	C2H2-type zinc finger family protein	1080	20440543	20441622
C2H2	ppa000204m	Zinc finger (C2H2 type) family protein / transcription factor jumonji (jmj) family protein	6914	20801911	20808824
GATA	ppa007936m	Plant-specific GATA-type zinc finger transcription factor family protein	2924	20890097	20893020
ARF	ppa002710m	auxin response factor 16	2232	20903304	20905535
MYB	ppa000126m	Duplicated homeodomain-like superfamily protein	7053	21060895	21067947
LBD	ppa023989m	LOB domain-containing protein 1	963	21194414	21195376
NF-YB	ppa012182m	nuclear factor Y, subunit B8	3317	21254028	21257344
HSF	ppb022967m	winged-helix DNA-binding transcription factor family protein	1610	21415570	21417179
bHLH	ppa009578m	basic helix-loop-helix (bHLH) DNA-binding superfamily protein	3304	21900164	21903467
C2H2	ppa011762m	C2H2-type zinc finger family protein	1413	21941787	21943199
WRKY	ppa024540m	WRKY DNA-binding protein 43	644	21972625	21973268
Dof	ppa020232m	OBF-binding protein 3	1248	22083684	22084931
GRAS	ppa021438m	SCARECROW-like 14	2007	22264434	22266440
LBD	ppa018815m	LOB domain-containing protein 33	761	22364650	22365410
TALE	ppa006566m	POX (plant homeobox) family protein	2161	22511070	22513230
MYB	ppa018139m	Duplicated homeodomain-like superfamily protein	1272	22712616	22713887
WOX	ppa020183m	WUSCHEL related homeobox 5	703	22768590	22769292
NF-X1	ppa001277m	sequence-specific DNA binding transcription factors;zinc ion binding	5146	22940596	22945741
C3H	ppa002415m	zinc finger (CCCH-type) family protein	3038	22991870	22994907
bHLH	ppa010134m	basic helix-loop-helix (bHLH) DNA-binding superfamily protein	871	23070772	23071642
MYB	ppa017892m	myb domain protein 73	720	23073562	23074281
ERF	ppa015230m	Integrase-type DNA-binding superfamily protein	1059	23081760	23082818
Trihelix	ppa010427m	sequence-specific DNA binding transcription factors	871	23097441	23098311
LBD	ppa012284m	LOB domain-containing protein 21	570	23099530	23100099
G2-like	ppa025397m	Homeodomain-like superfamily protein	3344	23116887	23120230
LBD	ppa012504m	Lateral organ boundaries (LOB) domain family protein	686	23247376	23248061
ERF	ppa007606m	Integrase-type DNA-binding superfamily protein	2001	23291301	23293301
LBD	ppa011757m	LOB domain-containing protein 15	874	23463957	23464830
bZIP	ppa007645m	Basic-leucine zipper (bZIP) transcription factor family protein	3005	23579606	23582610
WRKY	ppa014826m	WRKY DNA-binding protein 55	4598	23638750	23643347
WRKY	ppa026125m	WRKY DNA-binding protein 70	1976	23642489	23644464
MYB_related	ppa010092m	myb-like transcription factor family protein	1959	23952501	23954459
ERF	ppa010186m	ethylene-responsive element binding factor 13	957	23987005	23987961
ERF	ppa008915m	Integrase-type DNA-binding superfamily protein	1204	23994070	23995273
ERF	ppa022802m	Integrase-type DNA-binding superfamily protein	675	23997736	23998410
MYB	ppa016603m	myb-like HTH transcriptional regulator family protein	1197	24077129	24078325
C2H2	ppa021631m	C2H2-like zinc finger protein	1014	24157741	24158754
NAC	ppa020139m	NAC 007	1215	24279093	24280307
B3	ppa021765m	Domain of unknown function (DUF313)	1069	24296332	24297400
MYB	ppa011549m	myb domain protein 42	1032	24353851	24354882
bHLH	ppa016639m	basic helix-loop-helix (bHLH) DNA-binding superfamily protein	858	24645183	24646040
bHLH	ppa015702m	basic helix-loop-helix (bHLH) DNA-binding superfamily protein	605	24648103	24648707
bHLH	ppb012603m	basic helix-loop-helix (bHLH) DNA-binding superfamily protein	956	24651211	24652166
Trihelix	ppa000876m	Protein kinase superfamily protein	3457	24663397	24666853
MIKC	ppa022942m	AGAMOUS-like 6	1583	24694324	24695906
M-type	ppa019267m	AGAMOUS-like 42	391	24722530	24722920
C3H	ppa006002m	Transducin/WD40 repeat-like superfamily protein	3582	24770574	24774155
ERF	ppa010935m	C-repeat-binding factor 4	950	24801153	24802102
ERF	ppa022719m	Integrase-type DNA-binding superfamily protein	663	24808732	24809394
ARR-B	ppa023185m	response regulator 2	3807	24814596	24818402
LBD	ppa024504m	LOB domain-containing protein 24	548	24819829	24820376
FAR1	ppa026277m	FAR1-related sequence 5	2991	24879974	24882964
HD-ZIP	ppa001894m	Homeobox-leucine zipper family protein / lipid-binding START domain-containing protein	4245	24898453	24902697
HSF	ppa009180m	heat shock transcription factor B2A	1025	24933049	24934073
MYB	ppa019729m	myb domain protein 19	1527	24993583	24995109
C2H2	ppa002336m	C2H2-like zinc finger protein	3326	25160352	25163677
GRAS	ppa002688m	SCARECROW-like 8	2438	25252636	25255073
MYB_related	ppa008749m	Homeodomain-like superfamily protein	3034	25339072	25342105
WRKY	ppa025042m	WRKY DNA-binding protein 27	2183	25381962	25384144
ERF	ppa008720m	cytokinin response factor 4	973	25573878	25574850
bHLH	ppa015055m	basic helix-loop-helix (bHLH) DNA-binding superfamily protein	2017	25610284	25612300
WRKY	ppa007986m	WRKY family transcription factor	1252	25613734	25614985
MYB_related	ppa024794m	Homeodomain-like superfamily protein	1030	25622872	25623901
Nin-like	ppa015130m	RWP-RK domain-containing protein	901	25692690	25693590
Dof	ppa018553m	Dof-type zinc finger DNA-binding family protein	666	25999931	26000596
HD-ZIP	ppa011221m	homeobox 7	1324	26090250	26091573
GRF	ppa024293m	growth-regulating factor 7	2376	26124208	26126583
E2FDP	ppa005481m	Transcription factor DP	5195	26486647	26491841
MYB	ppa017039m	myb domain protein 9	1412	26571739	26573150
FAR1	ppa001996m	FAR1-related sequence 4	3265	26577271	26580535
GRF	ppa022199m	growth-regulating factor 5	4124	26637336	26641459

## Sheet: Scaffold 3
Family	Gene name	Gene description	Size ( bp)	Start transcript	End transcript
NAC	ppa002384m	NAC domain containing protein 28	4034	165336	169369
MYB_related	ppa005083m	Homeodomain-like superfamily protein	3623	199580	203202
HD-ZIP	ppa002343m	homeodomain GLABROUS 11	3761	225769	229529
MYB	ppa009966m	myb domain protein 20	1810	363412	365221
LBD	ppa021873m	LOB domain-containing protein 24	995	469862	470856
GATA	ppa009709m	ZIM-like 1	3955	595837	599791
FAR1	ppa016025m	FAR1-related sequence 5	498	681916	682413
G2-like	ppa005159m	myb-like HTH transcriptional regulator family protein	2489	1172446	1174934
ERF	ppa006366m	related to AP2 12	3131	1542833	1545963
ERF	ppa007093m	related to AP2 12	3131	1542833	1545963
ERF	ppa007106m	related to AP2 12	3131	1542833	1545963
M-type	ppa024282m	AGAMOUS-like 62	934	1703484	1704417
Trihelix	ppa023115m	sequence-specific DNA binding transcription factors	1725	1739548	1741272
C3H	ppa015664m	SAP domain-containing protein	3075	1802261	1805335
GRAS	ppa022653m	GRAS family transcription factor	1861	2033523	2035383
GRF	ppa017593m	growth-regulating factor 5	1330	2116412	2117741
AP2	ppa015833m	Integrase-type DNA-binding superfamily protein	3096	2130011	2133106
MYB	ppa024533m	myb domain protein 66	872	2138039	2138910
MYB	ppa010252m	myb domain protein 4	1254	2149391	2150644
MYB_related	ppa003052m	TRF-like 6	5990	2191253	2197242
NF-YA	ppa020977m	nuclear factor Y, subunit A3	2820	2262120	2264939
MYB_related	ppa016498m	Homeodomain-like/winged-helix DNA-binding family protein	2708	2397816	2400523
GeBP	ppa006690m	DNA-binding storekeeper protein-related transcriptional regulator	1391	2463459	2464849
MYB	ppa015032m	myb domain protein 26	1384	2476544	2477927
C2H2	ppa004346m	indeterminate(ID)-domain 11	4029	2568981	2573009
Dof	ppa011022m	DOF zinc finger protein 1	1299	2837756	2839054
bHLH	ppa015446m	basic helix-loop-helix (bHLH) DNA-binding superfamily protein	1329	2963349	2964677
MYB_related	ppa007697m	Homeodomain-like superfamily protein	3838	3337491	3341328
HD-ZIP	ppa001405m	Homeobox-leucine zipper family protein / lipid-binding START domain-containing protein	6198	3503422	3509619
GATA	ppa017460m	GATA transcription factor 9	1356	3520156	3521511
ERF	ppa011735m	Integrase-type DNA-binding superfamily protein	935	3632495	3633429
bHLH	ppa009187m	basic helix-loop-helix (bHLH) DNA-binding superfamily protein	2478	3753824	3756301
NAC	ppa025721m	NAC domain containing protein 2	1125	3798116	3799240
HD-ZIP	ppa001840m	HD-ZIP IV family of homeobox-leucine zipper protein with lipid-binding START domain	4449	3982925	3987373
LBD	ppa020441m	LOB domain-containing protein 22	288	4255307	4255594
Trihelix	ppa009556m	Alcohol dehydrogenase transcription factor Myb/SANT-like family protein	1025	4271923	4272947
CPP	ppa026768m	TESMIN/TSO1-like CXC 2	6732	4969276	4976007
C3H	ppa015364m	Zinc finger C-x8-C-x5-C-x3-H type family protein	1435	5060240	5061674
C3H	ppa013425m	Zinc finger C-x8-C-x5-C-x3-H type family protein	864	5138997	5139860
C3H	ppa020948m	Zinc finger C-x8-C-x5-C-x3-H type family protein	580	5300585	5301164
B3	ppa026804m	AP2/B3-like transcriptional factor family protein	3080	5317079	5320158
ERF	ppa024826m	Integrase-type DNA-binding superfamily protein	1078	5379408	5380485
MYB	ppa017235m	myb domain protein 106	2156	5450615	5452770
MYB	ppa020394m	myb domain protein 106	2191	5490102	5492292
FAR1	ppa002486m	FAR1-related sequence 6	2008	5845946	5847953
FAR1	ppa002952m	FAR1-related sequence 6	1886	5849841	5851726
FAR1	ppa001906m	FAR1-related sequence 8	3180	5855896	5859075
ERF	ppa020928m	Integrase-type DNA-binding superfamily protein	885	6245994	6246878
ERF	ppa016477m	Integrase-type DNA-binding superfamily protein	822	6355361	6356182
C2H2	ppa026513m	zinc-finger protein 1	831	6406192	6407022
WRKY	ppa010796m	WRKY DNA-binding protein 40	1371	6662580	6663950
BES1	ppa025998m	BES1/BZR1 homolog 1	1515	6975863	6977377
AP2	ppa007768m	ARIA-interacting double AP2 domain protein	2948	7344817	7347764
HSF	ppa015468m	winged-helix DNA-binding transcription factor family protein	2903	7868833	7871735
M-type	ppb021823m	K-box region and MADS-box transcription factor family protein	201	8417859	8418059
NAC	ppa015761m	NAC domain containing protein 28	1350	8421535	8422884
WRKY	ppa025586m	WRKY DNA-binding protein 69	3789	8609429	8613217
G2-like	ppa017500m	myb-like HTH transcriptional regulator family protein	2122	9079111	9081232
Trihelix	ppa009171m	sequence-specific DNA binding transcription factors	3474	9255147	9258620
M-type	ppa027181m	MADS-box transcription factor family protein	1086	10529378	10530463
C3H	ppa018479m	Zinc finger C-x8-C-x5-C-x3-H type family protein	1050	10567708	10568757
NF-YC	ppa026882m	nuclear factor Y, subunit C3	2233	10572145	10574377
FAR1	ppa015745m	FAR1-related sequence 1	2374	11681050	11683423
DBB	ppa010493m	B-box zinc finger family protein	1658	12066729	12068386
ERF	ppa021711m	Integrase-type DNA-binding superfamily protein	1386	12218348	12219733
MYB	ppa010716m	myb domain protein 4	1593	12383826	12385418
bHLH	ppa025775m	ROOT HAIR DEFECTIVE6	1298	12499229	12500526
GeBP	ppa009321m	DNA-binding storekeeper protein-related transcriptional regulator	1242	12730303	12731544
GRAS	ppa003206m	RGA-like 2	1782	12801491	12803272
FAR1	ppa017690m	FRS (FAR1 Related Sequences) transcription factor family	3993	12811513	12815505
MYB	ppa016711m	myb domain protein 113	1854	12840372	12842225
MYB	ppa026640m	myb domain protein 113	1858	12877574	12879431
MYB	ppa020385m	myb domain protein 113	1991	12910789	12912779
G2-like	ppa023536m	Homeodomain-like superfamily protein	2151	12949460	12951610
MIKC	ppa010578m	K-box region and MADS-box transcription factor family protein	6413	13593265	13599677
WRKY	ppa026831m	WRKY DNA-binding protein 28	2386	13803400	13805785
NAC	ppa022043m	NAC domain containing protein 42	2431	14127308	14129738
G2-like	ppa023518m	Homeodomain-like superfamily protein	343	14167173	14167515
bHLH	ppa017228m	phytochrome interacting factor 4	2348	14232162	14234509
ARF	ppa001069m	auxin response factor 8	6636	14516366	14523001
FAR1	ppa024183m	FAR1-related sequence 2	3256	14703326	14706581
FAR1	ppa001511m	FRS (FAR1 Related Sequences) transcription factor family	3518	14708933	14712450
FAR1	ppa001344m	far-red elongated hypocotyls 3	3409	14714849	14718257
GRAS	ppa005742m	GRAS family transcription factor	1379	14760726	14762104
G2-like	ppa025029m	Homeodomain-like superfamily protein	1862	15093769	15095630
CO-like	ppa006303m	CONSTANS-like 9	3902	15262568	15266469
NF-YB	ppa012163m	nuclear factor Y, subunit B3	653	15427643	15428295
FAR1	ppa002284m	FAR1-related sequence 10	2239	15469963	15472201
SAP	ppa025801m	Transducin/WD40 repeat-like superfamily protein	1426	15489322	15490747
GRAS	ppa003702m	GRAS family transcription factor	1769	15680385	15682153
WRKY	ppa004905m	zinc-dependent activator protein-1	2737	15682525	15685261
ERF	ppa010804m	ethylene responsive element binding factor 3	710	16137175	16137884
C3H	ppa005469m	Zinc finger C-x8-C-x5-C-x3-H type family protein	4625	16147735	16152359
TALE	ppa015339m	KNOX/ELK homeobox transcription factor	1663	16321971	16323633
WRKY	ppa002619m	WRKY family transcription factor	2491	16460557	16463047
MYB	ppa017451m	myb domain protein 101	2425	16538702	16541126
HD-ZIP	ppa019198m	homeodomain GLABROUS 2	4331	16655934	16660264
MYB_related	ppa014728m	Homeodomain-like superfamily protein	650	16700505	16701154
C3H	ppa006049m	Zinc finger C-x8-C-x5-C-x3-H type family protein	5200	16754236	16759435
CO-like	ppa025622m	B-box type zinc finger protein with CCT domain	2588	16815877	16818464
GeBP	ppa005705m	DNA-binding storekeeper protein-related transcriptional regulator	2245	16913436	16915680
bHLH	ppa025306m	basic helix-loop-helix (bHLH) DNA-binding superfamily protein	1374	16941403	16942776
GRAS	ppa016112m	GRAS family transcription factor	1293	16965397	16966689
ERF	ppa022733m	Integrase-type DNA-binding superfamily protein	450	16997324	16997773
MYB	ppa026553m	myb domain protein 15	1061	17353649	17354709
MYB	ppa025095m	myb domain protein 4	874	17358436	17359309
MYB	ppa016708m	MYB-like 102	1337	17394397	17395733
LBD	ppa009213m	LOB domain-containing protein 41	1738	17762905	17764642
RAV	ppa026046m	related to ABI3/VP1 2	948	18052310	18053257
S1Fa-like	ppa026046m	related to ABI3/VP1 2	948	18052310	18053257
TCP	ppa027156m	TCP family transcription factor	1035	18071176	18072210
CO-like	ppa007007m	CONSTANS-like 2	2186	18343501	18345686
bZIP	ppa011644m	basic leucine-zipper 42	761	18395507	18396267
bHLH	ppa008856m	BES1-interacting Myc-like protein 2	3198	18510031	18513228
G2-like	ppa023507m	Homeodomain-like superfamily protein	1126	18559505	18560630
MIKC	ppa010249m	K-box region and MADS-box transcription factor family protein	4229	18604427	18608655
MIKC	ppa010548m	K-box region and MADS-box transcription factor family protein	4572	18619188	18623759
MIKC	ppa010577m	K-box region and MADS-box transcription factor family protein	4572	18619188	18623759
MYB	ppa016385m	myb domain protein 121	2304	18630946	18633249
GRAS	ppa1027219m	scarecrow-like 3	1218	18636463	18637680
TCP	ppa007243m	plastid transcription factor 1	2093	18867715	18869807
C2H2	ppa016813m	C2H2-like zinc finger protein	1617	19167289	19168905
FAR1	ppa023614m	FAR1-related sequence 5	2824	19182400	19185223
WRKY	ppa003809m	WRKY DNA-binding protein 4	3362	19419766	19423127
ERF	ppa025010m	related to AP2 11	1275	19468943	19470217
MYB	ppa006769m	myb domain protein 16	1911	19536562	19538472
NAC	ppa007883m	NAC domain containing protein 100	1491	19548346	19549836
Dof	ppa004451m	cycling DOF factor 2	3185	19604860	19608044
ZF-HD	ppa008908m	homeobox protein 23	1329	19674589	19675917
ZF-HD	ppa013998m	mini zinc finger 2	664	19683618	19684281
MYB	ppa008366m	myb domain protein 94	1898	19691186	19693083
NAC	ppa016710m	NAC (No Apical Meristem) domain transcriptional regulator superfamily protein	1499	19715699	19717197
bHLH	ppa014014m	basic helix-loop-helix (bHLH) DNA-binding family protein	3438	19780858	19784295
bHLH	ppa014004m	basic helix-loop-helix (bHLH) DNA-binding family protein	1514	19782782	19784295
HD-ZIP	ppa020465m	homeobox 3	1602	19802617	19804218
WRKY	ppa020780m	WRKY DNA-binding protein 72	2224	19839824	19842047
AP2	ppa022978m	Integrase-type DNA-binding superfamily protein	1981	19864657	19866637
ERF	ppa020991m	Integrase-type DNA-binding superfamily protein	835	19871101	19871935
AP2	ppa024318m	Integrase-type DNA-binding superfamily protein	2066	19878339	19880404
LBD	ppa023282m	LOB domain-containing protein 27	1065	19950720	19951784
MYB	ppa015976m	Duplicated homeodomain-like superfamily protein	1716	20025236	20026951
HD-ZIP	ppa009747m	homeobox 1	1982	20399064	20401045
MYB	ppa011751m	myb domain protein 24	3104	20561868	20564971
MYB	ppa019507m	myb domain protein 98	3119	20600315	20603433
LBD	ppa018381m	Lateral organ boundaries (LOB) domain family protein	528	20742189	20742716
NAC	ppa006948m	NAC domain containing protein 44	3029	20868239	20871267
FAR1	ppa022645m	FAR1-related sequence 5	1671	21093676	21095346
MYB	ppa026877m	myb domain protein 40	1057	21111397	21112453
Trihelix	ppa005942m	Homeodomain-like superfamily protein	2202	21204448	21206649
M-type	ppa020857m	MADS-box transcription factor family protein	1310	21437946	21439255
C2H2	ppa010518m	zinc ion binding;nucleic acid binding;zinc ion binding	1607	21470530	21472136
M-type	ppa015338m	AGAMOUS-like 79	1467	21496410	21497876
SBP	ppa007202m	Squamosa promoter-binding protein-like (SBP domain) transcription factor family protein	1648	21507472	21509119
WRKY	ppa016459m	WRKY DNA-binding protein 75	1902	21511993	21513894
TCP	ppa009925m	TEOSINTE BRANCHED 1, cycloidea, PCF (TCP)-domain family protein 20	1430	21542175	21543604
GRAS	ppa024399m	RGA-like 1	2250	21597499	21599748
NAC	ppa026582m	NAC domain containing protein 83	957	21635699	21636655
B3	ppa021307m	AP2/B3-like transcriptional factor family protein	2667	21710881	21713547
bHLH	ppa018220m	basic helix-loop-helix (bHLH) DNA-binding superfamily protein	1951	21739624	21741574

## Sheet: Scaffold 4
Family	Gene name	Gene description	Size ( bp)	Start transcript	End transcript
G2-like	ppa009121m	myb-like HTH transcriptional regulator family protein	2725	100037	102761
G2-like	ppa009148m	Homeodomain-like superfamily protein	2864	107017	109880
NF-YB	ppa012143m	nuclear factor Y, subunit B6	613	258616	259228
Trihelix	ppa026454m	GT-2-like 1	1658	262538	264195
NF-YB	ppa019059m	nuclear factor Y, subunit B3	393	271278	271670
FAR1	ppa002276m	FAR1-related sequence 10	2407	333118	335524
GRAS	ppa003910m	SCARECROW-like 13	4035	394551	398585
TALE	ppa008461m	KNOX/ELK homeobox transcription factor	4987	712508	717494
WRKY	ppa003574m	WRKY family transcription factor	4162	820970	825131
G2-like	ppa015662m	myb-like HTH transcriptional regulator family protein	1448	861550	862997
HD-ZIP	ppa001875m	protodermal factor 2	3460	1177592	1181051
MYB_related	ppa023926m	Homeodomain-like superfamily protein	586	1210865	1211450
bHLH	ppa010730m	basic helix-loop-helix (bHLH) DNA-binding superfamily protein	2596	1352581	1355176
GeBP	ppa007317m	DNA-binding storekeeper protein-related transcriptional regulator	1431	1374509	1375939
bHLH	ppa021593m	basic helix-loop-helix (bHLH) DNA-binding superfamily protein	692	1424497	1425188
bHLH	ppa005924m	basic helix-loop-helix (bHLH) DNA-binding superfamily protein	2092	1436577	1438668
MYB	ppa015081m	myb domain protein 15	945	1578814	1579758
MYB	ppa007438m	MYB-like 102	1295	1665830	1667124
B3	ppa001220m	HSI2-like 1	7776	1701826	1709601
MYB_related	ppa005047m	bromodomain 4	2826	1861442	1864267
NAC	ppa007314m	NAC domain containing protein 25	1900	1927013	1928912
Dof	ppa020903m	Dof-type zinc finger DNA-binding family protein	837	2002133	2002969
HSF	ppa011804m	heat shock transcription factor B2A	1357	2190375	2191731
LSD	ppa013416m	lsd one like 2	2193	2218561	2220753
bHLH	ppa018726m	basic helix-loop-helix (bHLH) DNA-binding superfamily protein	2602	2320386	2322987
B3	ppa022488m	AP2/B3-like transcriptional factor family protein	1463	2368021	2369483
Dof	ppa018188m	OBF binding protein 4	879	2393960	2394838
Dof	ppa007258m	Dof-type zinc finger DNA-binding family protein	1624	2402287	2403910
SBP	ppa012607m	squamosa promoter binding protein-like 3	1779	2410796	2412574
C3H	ppa002526m	Zinc finger C-x8-C-x5-C-x3-H type family protein	2571	2436996	2439566
ERF	ppa012385m	ERF domain protein 12	803	2449518	2450320
ERF	ppa010090m	erf domain protein 9	977	2460366	2461342
HB-other	ppa000115m	homeobox-1	9740	2530776	2540515
NAC	ppa008828m	NAC domain containing protein 73	2457	2573577	2576033
ARF	ppa002065m	Transcriptional factor B3 family protein / auxin-responsive factor AUX/IAA-related	5067	2598568	2603634
ARF	ppa003393m	Transcriptional factor B3 family protein / auxin-responsive factor AUX/IAA-related	5094	2598568	2603661
VOZ	ppa004946m	vascular plant one zinc finger protein	3063	2626924	2629986
VOZ	ppa004951m	vascular plant one zinc finger protein	2795	2627192	2629986
WOX	ppa019841m	homeobox-3	1895	2656095	2657989
LBD	ppa020864m	LOB domain-containing protein 2	1056	2664610	2665665
ERF	ppa012014m	ethylene responsive element binding factor 2	937	2667444	2668380
ERF	ppa022010m	Integrase-type DNA-binding superfamily protein	2553	2669510	2672062
TCP	ppb024383m	TEOSINTE BRANCHED 1, cycloidea and PCF transcription factor 3	861	2735253	2736113
bHLH	ppa021837m	basic helix-loop-helix (bHLH) DNA-binding superfamily protein	2843	2859734	2862576
Dof	ppa012605m	Dof-type zinc finger DNA-binding family protein	489	2932367	2932855
Trihelix	ppa008833m	sequence-specific DNA binding transcription factors	956	2961148	2962103
G2-like	ppa014847m	myb-like HTH transcriptional regulator family protein	1782	2989919	2991700
WRKY	ppa009647m	WRKY DNA-binding protein 65	1112	3206039	3207150
HSF	ppa006534m	heat shock transcription factor A4A	1991	3306868	3308858
BES1	ppa008675m	BES1/BZR1 homolog 4	3426	3313373	3316798
MIKC	ppa010595m	K-box region and MADS-box transcription factor family protein	7222	3456499	3463720
WRKY	ppa024027m	WRKY DNA-binding protein 28	1527	3695838	3697364
bHLH	ppa010624m	basic helix-loop-helix (bHLH) DNA-binding superfamily protein	2228	3751763	3753990
bHLH	ppa010635m	basic helix-loop-helix (bHLH) DNA-binding superfamily protein	2228	3751763	3753990
M-type	ppa022905m	AGAMOUS-like 62	630	3787571	3788200
M-type	ppa024816m	AGAMOUS-like 29	564	3790238	3790801
TCP	ppa004612m	TEOSINTE BRANCHED 1, cycloidea and PCF transcription factor 2	1553	4086103	4087655
ARF	ppa001179m	auxin response factor 8	5799	4217248	4223046
LBD	ppa015145m	ASYMMETRIC LEAVES 2-like 1	798	4270369	4271166
BES1	ppa020974m	beta-amylase 7	636	4472916	4473551
HD-ZIP	ppa001343m	Homeobox-leucine zipper family protein / lipid-binding START domain-containing protein	6639	4481032	4487670
NF-YA	ppa011627m	nuclear factor Y, subunit A7	5357	4494540	4499896
bHLH	ppa017597m	basic helix-loop-helix (bHLH) DNA-binding superfamily protein	994	5124685	5125678
WRKY	ppa004535m	WRKY DNA-binding protein 14	2828	5152653	5155480
LSD	ppa012408m	LSD1 zinc finger family protein	6565	5211250	5217814
LSD	ppa012421m	LSD1 zinc finger family protein	6565	5211250	5217814
MIKC	ppa014844m	K-box region and MADS-box transcription factor family protein	2073	5488532	5490604
NAC	ppa021190m	NAC domain containing protein 47	1069	5571451	5572519
Trihelix	ppa021227m	Homeodomain-like superfamily protein	1402	5919557	5920958
NAC	ppa025263m	NAC domain containing protein 42	1236	6014737	6015972
LBD	ppa012322m	LOB domain-containing protein 4	2704	6048685	6051388
FAR1	ppa001166m	FRS (FAR1 Related Sequences) transcription factor family	4143	6194205	6198347
MYB	ppa026618m	myb domain protein 67	1147	6477060	6478206
NAC	ppa025341m	NAC (No Apical Meristem) domain transcriptional regulator superfamily protein	1410	6750012	6751421
C3H	ppa004704m	floral homeotic protein (HUA1)	5755	6769528	6775282
NAC	ppa017765m	NAC domain containing protein 20	3143	6964328	6967470
MYB	ppa022859m	myb domain protein 67	1288	6968999	6970286
G2-like	ppa007417m	Homeodomain-like superfamily protein	2005	7034632	7036636
GRAS	ppa004256m	scarecrow-like 3	1563	7314414	7315976
NF-YC	ppa009720m	nuclear factor Y, subunit C2	2693	7318428	7321120
bHLH	ppa025945m	basic helix-loop-helix (bHLH) DNA-binding superfamily protein	811	7423384	7424194
MYB	ppa026315m	myb domain protein 63	2638	7546491	7549128
LBD	ppa012253m	LOB domain-containing protein 4	3173	7693415	7696587
NAC	ppa026843m	NAC (No Apical Meristem) domain transcriptional regulator superfamily protein	1872	7730729	7732600
NAC	ppa008801m	NAC domain containing protein 1	3945	8224220	8228164
HSF	ppa004559m	heat shock factor 3	4504	8268161	8272664
NAC	ppa024063m	NAC domain protein 66	654	8675095	8675748
NAC	ppa019456m	NAC domain protein 66	1499	8791704	8793202
NAC	ppa020506m	NAC domain protein 66	885	8809917	8810801
STAT	ppa002706m	SH2 domain protein A	6849	8812918	8819766
DBB	ppa009344m	light-regulated zinc finger protein 1	1545	8961426	8962970
BES1	ppa008637m	BES1/BZR1 homolog 4	3337	9080908	9084244
TCP	ppa004661m	TCP family transcription factor 4	2397	10095498	10097894
NZZ/SPL	ppa005691m	NZZ/SPL family protein	2106	10106213	10108318
bZIP	ppa022385m	Basic-leucine zipper (bZIP) transcription factor family protein	1872	10176556	10178427
HB-other	ppa007389m	sequence-specific DNA binding transcription factors;sequence-specific DNA binding	4458	10228538	10232995
HD-ZIP	ppa017711m	homeobox protein 52	516	10289845	10290360
NAC	ppa026810m	NAC (No Apical Meristem) domain transcriptional regulator superfamily protein	1718	10396269	10397986
ERF	ppa010982m	ethylene responsive element binding factor 4	1050	10424027	10425076
SBP	ppa022739m	squamosa promoter binding protein-like 5	841	10498301	10499141
B3	ppa015343m	AP2/B3-like transcriptional factor family protein	1619	10567645	10569263
B3	ppa011554m	Transcriptional factor B3 family protein	2042	10569974	10572015
B3	ppa017988m	Transcriptional factor B3 family protein	607	10573767	10574373
B3	ppb025337m	AP2/B3-like transcriptional factor family protein	1032	10575586	10576617
B3	ppa013141m	Transcriptional factor B3 family protein	701	10576722	10577422
B3	ppa025002m	transcriptional factor B3 family protein	811	10579037	10579847
B3	ppa017199m	AP2/B3-like transcriptional factor family protein	936	10580419	10581354
NAC	ppa008301m	NAC (No Apical Meristem) domain transcriptional regulator superfamily protein	1746	11105983	11107728
NAC	ppa007577m	NAC domain containing protein 2	2124	11128296	11130419
MYB	ppa021577m	MYB-like 102	1498	11537276	11538773
NZZ/SPL	ppa017436m	NZZ/SPL family protein	1562	11576488	11578049
bHLH	ppa023041m	basic helix-loop-helix (bHLH) DNA-binding superfamily protein	2299	11983402	11985700
HSF	ppb012833m	winged-helix DNA-binding transcription factor family protein	1610	12200431	12202040
GRAS	ppa003323m	GRAS family transcription factor	3318	12421257	12424574
bHLH	ppa009077m	basic helix-loop-helix (bHLH) DNA-binding superfamily protein	3187	12510588	12513774
FAR1	ppa018547m	FAR1-related sequence 5	762	12674669	12675430
MYB	ppa019380m	Duplicated homeodomain-like superfamily protein	846	12745928	12746773
B3	ppa017456m	AP2/B3-like transcriptional factor family protein	1173	12868569	12869741
B3	ppa018424m	AP2/B3-like transcriptional factor family protein	207	12888410	12888616
B3	ppa015369m	Transcriptional factor B3 family protein	937	12890102	12891038
B3	ppa021660m	AP2/B3-like transcriptional factor family protein	822	12891132	12891953
MYB	ppa022465m	myb domain protein 101	2875	13454465	13457339
MYB	ppa019943m	myb domain protein 101	1728	13476758	13478485
WRKY	ppa022758m	WRKY family transcription factor	2531	13666776	13669306
ERF	ppa010893m	ethylene response factor 7	930	13946865	13947794
NAC	ppa018799m	NAC-like, activated by AP3/PI	1092	14759312	14760403
NAC	ppa023804m	NAC-domain protein 101	1140	14784296	14785435
NAC	ppa025596m	NAC-domain protein 101	2692	14793726	14796417
WRKY	ppa003305m	WRKY family transcription factor family protein	5155	14951801	14956955
GRAS	ppa004134m	GRAS family transcription factor	2658	14966011	14968668
GRAS	ppa004136m	GRAS family transcription factor	2658	14966011	14968668
VOZ	ppa005551m	vascular plant one zinc finger protein	4120	15073778	15077897
LBD	ppa013477m	LOB domain-containing protein 2	1093	15332151	15333243
bZIP	ppa016271m	Basic-leucine zipper (bZIP) transcription factor family protein	2303	15390968	15393270
TCP	ppa007094m	TCP family transcription factor 4	1501	15517784	15519284
NF-YB	ppa011714m	nuclear factor Y, subunit B3	1037	17931419	17932455
NF-YB	ppa026173m	Histone superfamily protein	594	17998970	17999563
Trihelix	ppa019358m	sequence-specific DNA binding transcription factors	1278	18125283	18126560
NAC	ppa027019m	NAC domain containing protein 86	1344	18259630	18260973
FAR1	ppa014831m	FAR1-related sequence 5	2332	18280387	18282718
MYB	ppa009566m	myb domain protein 46	2286	18407724	18410009
C3H	ppa025636m	CCCH-type zinc finger protein with ARM repeat domain	2109	18546574	18548682
NF-YA	ppa006634m	nuclear factor Y, subunit A1	4454	18621495	18625948
B3	ppb019942m	B3 family protein	2429	19270470	19272898
NAC	ppa020620m	NAC domain containing protein 32	1637	19292096	19293732
NAC	ppa016426m	NAC domain containing protein 20	1818	19700984	19702801
FAR1	ppa023217m	FAR1-related sequence 5	2265	19971082	19973346
G2-like	ppa015272m	Homeodomain-like superfamily protein	435	20194498	20194932
GRAS	ppa005243m	scarecrow-like 3	1416	20237054	20238469
FAR1	ppa026552m	FAR1-related sequence 5	1822	20808448	20810269
FAR1	ppa022153m	FAR1-related sequence 6	1644	22098319	22099962
G2-like	ppa025217m	Homeodomain-like superfamily protein	476	22198758	22199233
MYB	ppa010926m	Duplicated homeodomain-like superfamily protein	1985	22344591	22346575
FAR1	ppa025462m	FAR1-related sequence 5	2566	22525390	22527955
C3H	ppb019591m	C3H family protein	2141	22883851	22885991
FAR1	ppa024111m	FAR1-related sequence 5	2490	23319948	23322437
FAR1	ppb018056m	FAR1-related sequence 5	1879	23355092	23356970
SRS	ppa017162m	Lateral root primordium (LRP) protein-related	2508	23698361	23700868
HB-other	ppa005223m	Homeodomain-like superfamily protein	10260	23771155	23781416
FAR1	ppa015049m	Far-red impaired responsive (FAR1) family protein	573	24427112	24427684
FAR1	ppa025393m	Far-red impaired responsive (FAR1) family protein	318	24745356	24745673
LBD	ppa026304m	lateral organ boundaries-domain 29	626	25768724	25769349
NF-YB	ppa027072m	nuclear factor Y, subunit B7	693	26376712	26377404
NAC	ppa009438m	NAC (No Apical Meristem) domain transcriptional regulator superfamily protein	1868	27208553	27210420
FAR1	ppa016086m	FRS (FAR1 Related Sequences) transcription factor family	2074	27723366	27725439
Trihelix	ppa003808m	Duplicated homeodomain-like superfamily protein	2214	29239770	29241983
GeBP	ppa019019m	DNA-binding storekeeper protein-related transcriptional regulator	1164	29881245	29882408

## Sheet: Scaffold 5
Family	Gene name	Gene description	Size ( bp)	Start transcript	End transcript
SBP	ppa000682m	squamosa promoter binding protein-like 14	4692	378480	383171
bZIP	ppa008311m	basic region/leucine zipper motif 60	1521	434354	435874
FAR1	ppa026999m	FAR1-related sequence 5	2743	479669	482411
NAC	ppa022238m	NAC (No Apical Meristem) domain transcriptional regulator superfamily protein	2400	708124	710523
WOX	ppa011225m	WUSCHEL related homeobox 13	3148	991148	994295
FAR1	ppa001395m	FAR1-related sequence 3	3968	1023275	1027242
Nin-like	ppa001086m	Plant regulator RWP-RK family protein	4257	1155133	1159389
BES1	ppa019231m	beta-amylase 2	5357	1446974	1452330
Trihelix	ppa009580m	Homeodomain-like superfamily protein	1040	1890399	1891438
GRF	ppa011917m	growth-regulating factor 5	1024	2337318	2338341
G2-like	ppa009898m	Homeodomain-like superfamily protein	1986	2655889	2657874
bZIP	ppa006484m	basic region/leucine zipper transcription factor 16	9340	3081686	3091025
G2-like	ppa006472m	Homeodomain-like superfamily protein	4349	3317946	3322294
HD-ZIP	ppa014792m	homeobox-7	4680	3416210	3420889
HSF	ppa004782m	heat shock transcription factor A1D	3960	3552533	3556492
MYB	ppa019280m	myb domain protein 9	1090	3644150	3645239
C3H	ppa008182m	Zinc finger (CCCH-type) family protein	4472	3747241	3751712
bHLH	ppa017746m	basic helix-loop-helix (bHLH) DNA-binding superfamily protein	1689	3766642	3768330
bHLH	ppa002404m	Basic helix-loop-helix (bHLH) DNA-binding family protein	2494	4028791	4031284
FAR1	ppb019935m	FAR1-related sequence 5	2320	4074756	4077075
C2H2	ppa014855m	C2H2 and C2HC zinc fingers superfamily protein	717	4273481	4274197
LSD	ppa013007m	lsd one like 1	1412	4386948	4388359
NAC	ppa007828m	NAC domain containing protein 96	1792	4430314	4432105
bHLH	ppb024778m	LJRHL1-like 2	483	4828378	4828860
ARR-B	ppa004161m	CheY-like two-component responsive regulator family protein	4938	4893825	4898762
SRS	ppa006936m	SRS family protein	6922	5321105	5328026
Trihelix	ppa021742m	Homeodomain-like superfamily protein	1017	5869853	5870869
GATA	ppa003888m	GATA transcription factor 26	6286	6292726	6299011
RAV	ppa018223m	AP2/B3 transcription factor family protein	678	6721683	6722360
S1Fa-like	ppa018223m	AP2/B3 transcription factor family protein	678	6721683	6722360
ERF	ppa009707m	ethylene responsive element binding factor 1	852	6745332	6746183
ERF	ppa007892m	ethylene responsive element binding factor 5	1198	6758124	6759321
HD-ZIP	ppa008774m	homeobox protein 2	2171	7820745	7822915
MYB_related	ppa008493m	myb-like transcription factor family protein	2684	7907963	7910646
ERF	ppa010340m	Integrase-type DNA-binding superfamily protein	762	7934425	7935186
MYB	ppa016135m	myb domain protein 4	881	7962817	7963697
GRAS	ppa001561m	GRAS family transcription factor	3300	8699313	8702612
WRKY	ppa023256m	WRKY DNA-binding protein 21	2823	8848352	8851174
YABBY	ppa011209m	Plant-specific transcription factor YABBY family protein	2979	8981894	8984872
NAC	ppa015786m	NAC 007	1370	9010633	9012002
MYB	ppa021568m	myb domain protein 85	1502	9125285	9126786
C2H2	ppa007572m	zinc finger (C2H2 type) family protein	1092	9323449	9324540
bHLH	ppa025455m	basic helix-loop-helix (bHLH) DNA-binding superfamily protein	996	9793436	9794431
M-type	ppb018415m	AGAMOUS-like 14	1853	9867127	9868979
bHLH	ppa016220m	Basic helix-loop-helix (bHLH) DNA-binding family protein	1560	9873344	9874903
bHLH	ppa022165m	Basic helix-loop-helix (bHLH) DNA-binding family protein	1599	9894510	9896108
TALE	ppa009464m	KNOTTED-like homeobox of Arabidopsis thaliana 7	3907	9921049	9924955
TCP	ppa018648m	TCP family transcription factor	1122	9954175	9955296
ERF	ppa014628m	C-repeat-binding factor 4	693	10051648	10052340
ERF	ppa010909m	C-repeat/DRE binding factor 2	866	10054488	10055353
ERF	ppa010800m	Integrase-type DNA-binding superfamily protein	928	10058909	10059836
ERF	ppa017761m	C-repeat-binding factor 4	699	10060832	10061530
ERF	ppa016829m	Integrase-type DNA-binding superfamily protein	543	10067523	10068065
ERF	ppa017269m	Integrase-type DNA-binding superfamily protein	543	10081392	10081934
ERF	ppa021197m	Integrase-type DNA-binding superfamily protein	723	10085521	10086243
ERF	ppa022712m	Integrase-type DNA-binding superfamily protein	537	10104607	10105143
ERF	ppa021384m	Integrase-type DNA-binding superfamily protein	558	10107139	10107696
ERF	ppa026499m	Integrase-type DNA-binding superfamily protein	555	10120279	10120833
GRAS	ppa017030m	GRAS family transcription factor	2094	10230085	10232178
HSF	ppa008441m	winged-helix DNA-binding transcription factor family protein	1210	10332517	10333726
MYB	ppa021723m	Homeodomain-like protein	2222	10340377	10342598
FAR1	ppa016378m	Far-red impaired responsive (FAR1) family protein	528	10394487	10395014
NF-YC	ppa016795m	nuclear factor Y, subunit C3	366	10525407	10525772
bHLH	ppa002762m	basic helix-loop-helix (bHLH) DNA-binding superfamily protein	3715	10868601	10872315
WRKY	ppa026260m	WRKY DNA-binding protein 75	704	11029791	11030494
MYB_related	ppa026661m	ARID/BRIGHT DNA-binding domain;ELM2 domain protein	2943	11042391	11045333
TALE	ppa002081m	POX (plant homeobox) family protein	3193	11133597	11136789
MYB	ppa019529m	myb domain protein 103	2040	11209088	11211127
MYB	ppa016196m	myb domain protein 103	1423	11217209	11218631
WRKY	ppa025013m	WRKY family transcription factor	1083	11272595	11273677
bZIP	ppa020524m	G-box binding factor 3	2631	11698624	11701254
ERF	ppa025804m	cytokinin response factor 2	1002	11739213	11740214
WRKY	ppa008573m	WRKY family transcription factor	1659	11878403	11880061
ERF	ppa009005m	Integrase-type DNA-binding superfamily protein	1628	11915546	11917173
ARF	ppa002617m	auxin response factor 9	3790	12208176	12211965
Nin-like	ppb012332m	NIN like protein 7	4125	12304537	12308661
MYB	ppa018430m	myb domain protein 12	994	12392763	12393756
Dof	ppa008843m	Dof-type zinc finger DNA-binding family protein	1980	12409646	12411625
WRKY	ppa015765m	WRKY DNA-binding protein 33	652	12459036	12459687
bHLH	ppa022201m	Basic helix-loop-helix (bHLH) DNA-binding family protein	1589	12597330	12598918
bHLH	ppa025417m	Basic helix-loop-helix (bHLH) DNA-binding family protein	1638	12603688	12605325
bHLH	ppa027182m	Basic helix-loop-helix (bHLH) DNA-binding family protein	1702	12612821	12614522
bHLH	ppa015634m	Basic helix-loop-helix (bHLH) DNA-binding family protein	1911	12625785	12627695
bHLH	ppa005343m	Basic helix-loop-helix (bHLH) DNA-binding family protein	1646	12636946	12638591
GRF	ppa019752m	growth-regulating factor 8	1988	12677592	12679579
NAC	ppa006801m	NAC (No Apical Meristem) domain transcriptional regulator superfamily protein	1413	12695757	12697169
B3	ppa019131m	AP2/B3-like transcriptional factor family protein	1461	12843140	12844600
NAC	ppa001291m	NAC 014	3662	12865267	12868928
ERF	ppa019500m	related to AP2 11	939	12907640	12908578
Trihelix	ppa001704m	Duplicated homeodomain-like superfamily protein	3517	12974626	12978142
LFY	ppa006372m	floral meristem identity control protein LEAFY (LFY)	2476	13116676	13119151
ERF	ppa015392m	Integrase-type DNA-binding superfamily protein	1445	13140697	13142141
ERF	ppa008772m	Integrase-type DNA-binding superfamily protein	2519	13146230	13148748
Trihelix	ppa016525m	Homeodomain-like superfamily protein	1255	13208948	13210202
ARF	ppa001392m	auxin response factor 2	4558	13252060	13256617
bHLH	ppa005038m	basic helix-loop-helix (bHLH) DNA-binding superfamily protein	2872	13258263	13261134
bHLH	ppa008085m	basic helix-loop-helix (bHLH) DNA-binding superfamily protein	1807	13316051	13317857
NAC	ppa027024m	NAC domain containing protein 83	914	13437218	13438131
WRKY	ppa012414m	WRKY DNA-binding protein 75	1569	13581887	13583455
WRKY	ppa012514m	WRKY DNA-binding protein 75	1569	13581887	13583455
SBP	ppa006611m	Squamosa promoter-binding protein-like (SBP domain) transcription factor family protein	2410	13594104	13596513
MIKC	ppa019906m	AGAMOUS-like 19	1311	13614376	13615686
NF-YC	ppa010770m	nuclear factor Y, subunit C1	2303	13657752	13660054
Trihelix	ppa001236m	RNA-metabolising metallo-beta-lactamase family protein	7533	13777691	13785223
Trihelix	ppa001238m	RNA-metabolising metallo-beta-lactamase family protein	7533	13777691	13785223
GRAS	ppa016418m	RGA-like 1	1527	13936998	13938524
B3	ppa025897m	AP2/B3-like transcriptional factor family protein	3225	13995641	13998865
C3H	ppa019986m	Zinc finger C-x8-C-x5-C-x3-H type family protein	2401	14045979	14048379
C3H	ppa006987m	Zinc finger C-x8-C-x5-C-x3-H type family protein	4563	14050684	14055246
C3H	ppa014619m	Zinc finger C-x8-C-x5-C-x3-H type family protein	3827	14056994	14060820
C3H	ppa018470m	Zinc finger C-x8-C-x5-C-x3-H type family protein	749	14065611	14066359
C3H	ppa016699m	Zinc finger C-x8-C-x5-C-x3-H type family protein	5757	14071507	14077263
C3H	ppa022069m	Zinc finger C-x8-C-x5-C-x3-H type family protein	4374	14078169	14082542
C3H	ppa004690m	Zinc finger C-x8-C-x5-C-x3-H type family protein	2927	14083675	14086601
C2H2	ppa000214m	relative of early flowering 6	8517	14087553	14096069
MYB	ppa018561m	myb domain protein 86	1396	14446181	14447576
LBD	ppa023059m	Lateral organ boundaries (LOB) domain family protein	579	14482227	14482805
TALE	ppa019852m	KNOTTED1-like homeobox gene 6	662	14639267	14639928
MYB	ppa026791m	myb domain protein 98	1781	14697073	14698853
Dof	ppa015648m	Dof-type zinc finger DNA-binding family protein	1476	14748178	14749653
MYB	ppa010908m	myb domain protein 66	1309	14852199	14853507
bHLH	ppa020940m	basic helix-loop-helix (bHLH) DNA-binding superfamily protein	816	14908211	14909026
bHLH	ppa026684m	basic helix-loop-helix (bHLH) DNA-binding superfamily protein	787	14912235	14913021
E2FDP	ppa015063m	DP-E2F-like 1	2708	15131400	15134107
MYB_related	ppa009283m	Homeodomain-like superfamily protein	1903	15214279	15216181
bHLH	ppa009757m	basic helix-loop-helix (bHLH) DNA-binding superfamily protein	3129	15263391	15266519
MYB	ppa017571m	myb-like HTH transcriptional regulator family protein	1802	15274651	15276452
LBD	ppa025223m	LOB domain-containing protein 27	1014	15332401	15333414
HD-ZIP	ppa008495m	homeobox 1	2311	15413212	15415522
WRKY	ppa021195m	WRKY DNA-binding protein 61	3289	15492412	15495700
bHLH	ppa018631m	activation-tagged BRI1(brassinosteroid-insensitive 1)-suppressor 1	656	15558861	15559516
bHLH	ppa022186m	BANQUO 3	788	15585314	15586101
bHLH	ppa010295m	basic helix-loop-helix (bHLH) DNA-binding superfamily protein	2667	15598504	15601170
TCP	ppa006389m	TEOSINTE BRANCHED, cycloidea and PCF (TCP) 14	1438	15687887	15689324
MYB	ppa007562m	myb domain protein 31	1685	15769913	15771597
ZF-HD	ppa024260m	mini zinc finger 1	285	15780700	15780984
Nin-like	ppa023107m	RWP-RK domain-containing protein	616	15803766	15804381
Dof	ppa005339m	cycling DOF factor 3	2396	15823666	15826061
M-type	ppa015857m	AGAMOUS-like 65	2302	15841234	15843535
NAC	ppa007653m	NAC domain containing protein 100	1625	15888018	15889642
MYB	ppa023143m	myb domain protein 16	1167	15897836	15899002
bHLH	ppa022963m	phytochrome-interacting factor7	1886	16100373	16102258
C2H2	ppa019308m	C2H2-like zinc finger protein	1620	16213895	16215514
MYB_related	ppa004205m	MYB_related family protein	1846	16220828	16222673
TCP	ppa014630m	TEOSINTE BRANCHED 1, cycloidea and PCF transcription factor 5	1146	16482163	16483308
SBP	ppa003644m	Squamosa promoter-binding protein-like (SBP domain) transcription factor family protein	2660	16616115	16618774
MIKC	ppa010391m	K-box region and MADS-box transcription factor family protein	4383	16626294	16630676
MIKC	ppa010308m	AGAMOUS-like 8	3046	16634659	16637704
Dof	ppa008568m	OBF binding protein 4	1327	16719065	16720391
bZIP	ppa012281m	basic leucine-zipper 70	618	16776071	16776688
ERF	ppa018710m	related to AP2 11	675	16882053	16882727
NF-YB	ppa011971m	nuclear factor Y, subunit B13	2820	16907476	16910295
NF-YB	ppa012741m	nuclear factor Y, subunit B13	2820	16907476	16910295
C2H2	ppa005116m	Transcription factor TFIIE, alpha subunit	5050	16992349	16997398
TCP	ppa015026m	TCP family transcription factor	1386	17030667	17032052
MYB	ppa009092m	Duplicated homeodomain-like superfamily protein	2003	17067659	17069661
ERF	ppb025303m	cytokinin response factor 4	2792	17202489	17205280
CO-like	ppa017267m	B-box type zinc finger protein with CCT domain	2813	17214327	17217139
NAC	ppa007839m	NAC domain containing protein 58	2067	17248052	17250118
bHLH	ppa015301m	BR enhanced expression 3	1354	17279505	17280858
MYB	ppa008877m	myb domain protein 116	1344	17284517	17285860
MYB	ppa000733m	myb domain protein 4r1	5655	17587262	17592916
MYB	ppa019522m	myb domain protein 4	2635	17617215	17619849
MYB	ppa011954m	myb domain protein 4	1044	17622024	17623067
WOX	ppa017419m	WUSCHEL related homeobox 1	2747	17706321	17709067
bHLH	ppa003436m	basic helix-loop-helix (bHLH) DNA-binding superfamily protein	4100	17741112	17745211
NF-X1	ppa000543m	NF-X-like 1	3522	17893842	17897363
G2-like	ppa016187m	Homeodomain-like superfamily protein	2662	17997449	18000110
ZF-HD	ppa011508m	homeobox protein 33	787	18046719	18047505
C2H2	ppa004447m	C2H2-like zinc finger protein	2615	18052309	18054923
MYB	ppa021779m	myb domain protein 52	1211	18105895	18107105
HD-ZIP	ppa015345m	homeodomain GLABROUS 11	3407	18156038	18159444
MYB_related	ppa006715m	Homeodomain-like superfamily protein	2219	18165363	18167581
M-type	ppa021886m	AGAMOUS-like 62	669	18297958	18298626

## Sheet: Scaffold 6
Family	Gene name	Gene description	Size ( bp)	Start transcript	End transcript
C3H	ppa002251m	zinc finger (CCCH-type) family protein	2304	63080	65383
NAC	ppa022350m	NAC domain containing protein 83	1228	119926	121153
MYB	ppa018123m	myb domain protein 119	2233	257970	260202
C2H2	ppa007316m	zinc finger (C2H2 type) family protein	1262	274514	275775
MYB_related	ppa009072m	Duplicated homeodomain-like superfamily protein	1161	332776	333936
ERF	ppa005376m	ethylene responsive element binding factor 1	2965	587719	590683
MYB	ppa006730m	myb domain protein 5	1678	845499	847176
ERF	ppa025828m	related to AP2 11	867	864935	865801
LBD	ppa012275m	Lateral organ boundaries (LOB) domain family protein	1128	1656650	1657777
WRKY	ppa003333m	WRKY DNA-binding protein 33	2674	1828828	1831501
LBD	ppa019397m	LOB domain-containing protein 13	839	2014215	2015053
MYB_related	ppa023474m	TRF-like 7	3452	2135322	2138773
bZIP	ppa006097m	Basic-leucine zipper (bZIP) transcription factor family protein	2736	2145501	2148236
B3	ppa001229m	HSI2-like 1	6735	2160265	2166999
ERF	ppa025495m	cytokinin response factor 4	861	2225762	2226622
GRAS	ppa025834m	GRAS family transcription factor	1197	2414144	2415340
WRKY	ppa001924m	WRKY DNA-binding protein 2	3441	2468104	2471544
C2H2	ppa020870m	C2H2 type zinc finger transcription factor family	1824	2545050	2546873
MYB	ppa021719m	myb domain protein 103	1237	2691702	2692938
C2H2	ppa024429m	C2H2-type zinc finger family protein	2920	3299540	3302459
AP2	ppa017502m	Integrase-type DNA-binding superfamily protein	2750	3335008	3337757
bHLH	ppa006295m	basic helix-loop-helix (bHLH) DNA-binding superfamily protein	2144	3423091	3425234
EIL	ppa003113m	ETHYLENE-INSENSITIVE3-like 3	2921	3882268	3885188
MYB_related	ppa007888m	DNA-binding bromodomain-containing protein	1499	4097875	4099373
RAV	ppa026651m	AP2/B3 transcription factor family protein	1180	4119490	4120669
S1Fa-like	ppa026651m	AP2/B3 transcription factor family protein	1180	4119490	4120669
C3H	ppa009199m	KH domain-containing protein / zinc finger (CCCH type) family protein	3653	4127467	4131119
FAR1	ppa015375m	FAR1-related sequence 5	1905	4378831	4380735
C2H2	ppa021945m	telomerase activator1	612	4799475	4800086
G2-like	ppa008837m	Homeodomain-like superfamily protein	1741	4860149	4861889
GRAS	ppa021807m	SCARECROW-like 14	2061	4985527	4987587
GRAS	ppa002392m	SCARECROW-like 14	2332	4991434	4993765
GRAS	ppa014789m	SCARECROW-like 14	2085	4996271	4998355
GRAS	ppa002701m	SCARECROW-like 14	2071	5006708	5008778
GRAS	ppa026849m	SCARECROW-like 14	2076	5012063	5014138
GRAS	ppa019574m	SCARECROW-like 14	2121	5023933	5026053
GRAS	ppa002797m	SCARECROW-like 14	2533	5030606	5033138
GRAS	ppa003149m	SCARECROW-like 14	2207	5038616	5040822
MYB_related	ppa002403m	TRF-like 2	4103	5045619	5049721
Dof	ppa008407m	OBF-binding protein 3	1400	5402604	5404003
WOX	ppa021063m	WUSCHEL related homeobox 2	1308	5439563	5440870
C2H2	ppa012242m	C2H2-type zinc finger family protein	804	5653883	5654686
MYB	ppa015954m	myb domain protein 48	1060	5716921	5717980
WOX	ppa019793m	Homeodomain-like superfamily protein	1617	6074138	6075754
AP2	ppa021782m	related to AP2.7	3418	6220679	6224096
NAC	ppb020756m	NAC domain containing protein 50	1131	6333288	6334418
Dof	ppa009811m	Dof-type zinc finger DNA-binding family protein	921	6371751	6372671
C2H2	ppb017789m	C2H2 type zinc finger transcription factor family	912	6427515	6428426
C2H2	ppa021962m	C2H2 type zinc finger transcription factor family	1425	6432631	6434055
LBD	ppa011528m	LOB domain-containing protein 1	1206	6464113	6465318
NF-YC	ppa018528m	nuclear factor Y, subunit C10	1836	6608279	6610114
ARF	ppa001557m	auxin response factor 4	6380	6782947	6789326
NAC	ppa017531m	Arabidopsis NAC domain containing protein 87	1040	6829366	6830405
NAC	ppa019897m	NAC family protein	246	6837642	6837887
NAC	ppa017586m	NAC domain containing protein 2	1704	6842977	6844680
C2H2	ppa004548m	C2H2-like zinc finger protein	1843	6863158	6865000
HD-ZIP	ppa001378m	Homeobox-leucine zipper family protein / lipid-binding START domain-containing protein	6470	7111056	7117525
ARF	ppa002082m	auxin response factor 16	4530	7149395	7153924
GATA	ppa010692m	Plant-specific GATA-type zinc finger transcription factor family protein	2377	7162525	7164901
NAC	ppa018878m	NAC domain containing protein 50	1356	7231802	7233157
TALE	ppa001495m	POX (plant homeobox) family protein	5906	7426341	7432246
MYB_related	ppa014663m	TRF-like 6	3272	7535797	7539068
FAR1	ppb023671m	FAR1-related sequence 5	2018	7634214	7636231
MYB	ppa007823m	Duplicated homeodomain-like superfamily protein	1649	7813556	7815204
NAC	ppa019837m	NAC domain containing protein 50	1880	8039859	8041738
bHLH	ppa018718m	FER-like regulator of iron uptake	1453	8102634	8104086
C2H2	ppa007860m	C2H2-type zinc finger family protein	1469	8143956	8145424
C2H2	ppa019036m	C2H2 and C2HC zinc fingers superfamily protein	1167	8160903	8162069
FAR1	ppa025427m	FAR1-related sequence 10	360	8451889	8452248
M-type	ppa026464m	AGAMOUS-like 61	771	8807802	8808572
M-type	ppa026571m	AGAMOUS-like 62	591	8809696	8810286
M-type	ppa008070m	AGAMOUS-like 103	1357	9019627	9020983
M-type	ppa007024m	AGAMOUS-like 103	1771	9043608	9045078
M-type	ppa023142m	AGAMOUS-like 62	516	9264363	9264878
C2H2	ppa023619m	WIP domain protein 3	2376	9856611	9858986
bZIP	ppa004537m	bZIP transcription factor family protein	6056	10004712	10010767
NAC	ppa019846m	NAC (No Apical Meristem) domain transcriptional regulator superfamily protein	1447	10473516	10474962
NAC	ppa023583m	NAC (No Apical Meristem) domain transcriptional regulator superfamily protein	1447	10516973	10518419
NAC	ppa010337m	NAC domain containing protein 90	1233	10606327	10607559
NAC	ppa008321m	NTM1-like 8	4270	11209181	11213450
E2FDP	ppa014783m	E2F transcription factor 1	3742	11320979	11324720
TALE	ppa002583m	BEL1-like homeodomain 1	4110	11832019	11836128
YABBY	ppa011880m	Plant-specific transcription factor YABBY family protein	6158	12337439	12343596
YABBY	ppa011933m	Plant-specific transcription factor YABBY family protein	6158	12337439	12343596
bZIP	ppa022266m	ABA-responsive element binding protein 3	828	13698328	13699155
C3H	ppa001169m	Zinc finger C-x8-C-x5-C-x3-H type family protein	4659	14534934	14539592
bHLH	ppa021410m	basic helix-loop-helix (bHLH) DNA-binding superfamily protein	552	14555365	14555916
WRKY	ppa020629m	WRKY DNA-binding protein 13	3587	15369732	15373318
WRKY	ppa015480m	WRKY DNA-binding protein 51	2157	15635236	15637392
M-type	ppa019217m	AGAMOUS-like 61	399	15952127	15952525
NF-YB	ppa011298m	nuclear factor Y, subunit B3	701	16092898	16093598
MYB	ppa018744m	myb domain protein 113	2754	16147279	16150032
MYB_related	ppa022808m	myb domain protein 113	1077	16195511	16196587
MYB	ppa024617m	myb domain protein 113	1810	16208833	16210642
ERF	ppa019435m	related to AP2 1	1185	16231660	16232844
bZIP	ppa007578m	bZIP transcription factor family protein	5634	16341479	16347112
EIL	ppa016118m	Ethylene insensitive 3 family protein	2995	16979366	16982360
ERF	ppa008234m	related to AP2 4	1330	17044062	17045391
CAMTA	ppa000612m	signal responsive 1	7657	17753322	17760978
MYB	ppa019923m	myb domain protein 93	1385	17784174	17785558
C2H2	ppa008361m	C2H2 and C2HC zinc fingers superfamily protein	1079	17794754	17795832
HD-ZIP	ppa008344m	homeobox protein 6	2581	18200468	18203048
HD-ZIP	ppa008318m	homeobox protein 6	2581	18200468	18203048
bHLH	ppa020862m	basic helix-loop-helix (bHLH) DNA-binding superfamily protein	1304	18277147	18278450
ZF-HD	ppa009712m	homeobox protein 22	849	18513271	18514119
bHLH	ppa019545m	basic helix-loop-helix (bHLH) DNA-binding superfamily protein	904	18657744	18658647
MIKC	ppa011063m	K-box region and MADS-box transcription factor family protein	3159	18701564	18704722
AP2	ppa019186m	AINTEGUMENTA-like 6	4133	19187959	19192091
Dof	ppa019209m	Dof-type zinc finger DNA-binding family protein	1200	19470300	19471499
bHLH	ppa007656m	beta HLH protein 93	1876	19996595	19998470
bHLH	ppa007561m	basic helix-loop-helix (bHLH) DNA-binding superfamily protein	1655	20158930	20160584
bHLH	ppa017640m	basic helix-loop-helix (bHLH) DNA-binding superfamily protein	2602	20169906	20172507
M-type	ppb022733m	AGAMOUS-like 61	498	20249114	20249611
HD-ZIP	ppa009614m	Homeobox-leucine zipper protein family	1428	20286988	20288415
MYB	ppa022431m	myb domain protein 68	1339	20357870	20359208
AP2	ppa002612m	Integrase-type DNA-binding superfamily protein	3269	20514710	20517978
GRF	ppa003017m	growth-regulating factor 1	3051	20543630	20546680
bZIP	ppa011366m	basic leucine-zipper 6	686	20564972	20565657
MYB_related	ppa009220m	Homeodomain-like/winged-helix DNA-binding family protein	2653	20722013	20724665
GRAS	ppa004454m	GRAS family transcription factor	1530	20778495	20780024
LBD	ppa010480m	LOB domain-containing protein 38	1255	20946838	20948092
GRAS	ppa005079m	GRAS family transcription factor	1437	20973301	20974737
MYB	ppa008450m	myb domain protein 73	2446	21394694	21397139
B3	ppa023805m	AP2/B3-like transcriptional factor family protein	1182	21427709	21428890
WRKY	ppa008613m	WRKY DNA-binding protein 7	1643	21500388	21502030
ERF	ppa012516m	DREB and EAR motif protein 3	501	21547459	21547959
AP2	ppa003783m	Integrase-type DNA-binding superfamily protein	3140	21564259	21567398
TCP	ppa021535m	TEOSINTE BRANCHED, cycloidea and PCF (TCP) 14	576	21712492	21713067
ARF	ppa002195m	auxin response factor 16	3221	21844610	21847830
C2H2	ppa003849m	C2H2 and C2HC zinc fingers superfamily protein	1969	21957592	21959560
NAC	ppa015363m	NAC domain containing protein 2	1503	21966739	21968241
NF-YB	ppa012382m	nuclear factor Y, subunit B8	2821	22155179	22157999
AP2	ppa005230m	related to AP2.7	3120	22210661	22213780
MYB_related	ppa011002m	Homeodomain-like superfamily protein	2617	22241079	22243695
C3H	ppa007903m	Zinc finger C-x8-C-x5-C-x3-H type family protein	2612	22252692	22255303
WRKY	ppa005152m	WRKY family transcription factor family protein	2819	22336216	22339034
C2H2	ppa022066m	C2H2-type zinc finger family protein	555	22625891	22626445
E2FDP	ppa021369m	Transcription factor DP	2667	22832568	22835234
Dof	ppa007513m	DNA binding with one finger 2.4	1315	22836442	22837756
MYB	ppa003208m	myb domain protein 3r-5	5121	22955313	22960433
MYB	ppa007753m	myb-like HTH transcriptional regulator family protein	3781	23000275	23004055
SBP	ppa007056m	squamosa promoter binding protein-like 9	4172	23048497	23052668
MYB_related	ppa002522m	telomeric DNA binding protein 1	3664	23094420	23098083
GRAS	ppa001883m	GRAS family transcription factor	2247	23100887	23103133
WRKY	ppa019550m	WRKY DNA-binding protein 49	1866	23123896	23125761
C2H2	ppb012667m	telomerase activator1	645	23245698	23246342
C2H2	ppa018432m	zinc-finger protein 10	1235	23251864	23253098
TALE	ppa002604m	POX (plant homeobox) family protein	3756	23465323	23469078
MYB	ppa006851m	myb domain protein 1	1948	23682184	23684131
MYB_related	ppa021145m	myb domain protein 4	261	23779559	23779819
NAC	ppb012237m	NAC domain containing protein 47	453	23859047	23859499
NAC	ppb018678m	NAC domain containing protein 47	453	23862364	23862816
MYB	ppa009103m	Duplicated homeodomain-like superfamily protein	1328	23872084	23873411
G2-like	ppa023008m	myb-like HTH transcriptional regulator family protein	1336	24239202	24240537
bHLH	ppa025490m	APRATAXIN-like	561	24434134	24434694
G2-like	ppa021179m	myb-like HTH transcriptional regulator family protein	1501	24457816	24459316
GRAS	ppa020043m	GRAS family transcription factor	1611	24494746	24496356
ERF	ppa022996m	Integrase-type DNA-binding superfamily protein	1530	24559677	24561206
WRKY	ppa004009m	WRKY DNA-binding protein 33	2019	24639609	24641627
C3H	ppa009728m	Zinc finger (CCCH-type/C3HC4-type RING finger) family protein	1529	24811837	24813365
bHLH	ppa017010m	transcription regulators	1167	24859231	24860397
B3	ppa001234m	HSI2-like 1	5826	25102580	25108405
WRKY	ppa025912m	WRKY DNA-binding protein 70	1861	25157893	25159753
WRKY	ppa020736m	WRKY DNA-binding protein 70	1877	25162460	25164336
WRKY	ppa026704m	WRKY DNA-binding protein 70	2727	25167296	25170022
GRAS	ppa001546m	GRAS family transcription factor	2962	25441651	25444612
MYB	ppa019718m	myb domain protein 50	1567	25615499	25617065
bHLH	ppa001899m	phytochrome interacting factor 3	3754	25628843	25632596
M-type	ppa022799m	AGAMOUS-like 80	732	25661232	25661963
M-type	ppa019749m	AGAMOUS-like 80	750	25666832	25667581
C3H	ppa016420m	C2H2 and C2HC zinc fingers superfamily protein	1069	25824430	25825498
TALE	ppa008432m	KNOTTED1-like homeobox gene 6	2536	26143099	26145634
GATA	ppa015310m	GATA transcription factor 17	1099	26284922	26286020
C2H2	ppa018226m	C2H2 and C2HC zinc fingers superfamily protein	2448	26620738	26623185
NF-YB	ppa021948m	nuclear factor Y, subunit B4	393	26639729	26640121
MYB_related	ppa000472m	DIRP ;Myb-like DNA-binding domain	8764	26660496	26669259
NF-YC	ppa010147m	nuclear factor Y, subunit C3	1037	26895175	26896211
bHLH	ppa011095m	basic helix-loop-helix (bHLH) DNA-binding superfamily protein	913	26952932	26953844
GeBP	ppa016556m	DNA-binding storekeeper protein-related transcriptional regulator	1059	27492732	27493790
GeBP	ppa006905m	DNA-binding storekeeper protein-related transcriptional regulator	1353	27495309	27496661
CPP	ppa020569m	Tesmin/TSO1-like CXC domain-containing protein	3191	27572918	27576108
Trihelix	ppa022417m	Duplicated homeodomain-like superfamily protein	2425	27592612	27595036
bZIP	ppa005585m	bZIP transcription factor family protein	3542	27680735	27684276
bHLH	ppa008172m	basic helix-loop-helix (bHLH) DNA-binding superfamily protein	5703	27691302	27697004
WRKY	ppa007838m	WRKY DNA-binding protein 74	1438	27763305	27764742
ERF	ppa016384m	ethylene response factor 1	972	27908013	27908984
MYB_related	ppa018086m	myb domain protein 15	347	27945769	27946115
MYB_related	ppb022421m	myb domain protein 15	561	27946410	27946970
MYB	ppa000753m	cell division cycle 5	6031	27952080	27958110
G2-like	ppa005708m	Homeodomain-like superfamily protein	4208	28056686	28060893
ERF	ppa026176m	Integrase-type DNA-binding superfamily protein	330	28247606	28247935
MYB	ppa010069m	myb domain protein 113	1420	28334822	28336241
C3H	ppa005813m	zinc finger protein 1	3705	28563271	28566975
WRKY	ppb022557m	WRKY DNA-binding protein 26	3840	28587954	28591793
AP2	ppa022980m	Integrase-type DNA-binding superfamily protein	3925	28712875	28716799
FAR1	ppa008878m	Far-red impaired responsive (FAR1) family protein	2227	28721108	28723334
FAR1	ppb008343m	Far-red impaired responsive (FAR1) family protein	1872	28723718	28725589
LBD	ppa027059m	Lateral organ boundaries (LOB) domain family protein	738	28821615	28822352

## Sheet: Scaffold 7
Family	Gene name	Gene description	Size ( bp)	Start transcript	End transcript
G2-like	ppa009512m	myb-like HTH transcriptional regulator family protein	6804	1174649	1181452
MYB	ppa023776m	myb domain protein 60	1311	2119830	2121140
MYB	ppa006434m	myb domain protein 105	1581	2421172	2422752
WOX	ppa026303m	WUSCHEL related homeobox 11	2219	2430298	2432516
Dof	ppa023023m	cycling DOF factor 2	2688	2493006	2495693
FAR1	ppa022520m	FAR1-related sequence 10	1958	2609198	2611155
NAC	ppa018550m	NAC domain containing protein 50	3058	2821118	2824175
NAC	ppb018473m	NAC domain containing protein 50	1933	2876441	2878373
C3H	ppa014111m	floral homeotic protein (HUA1)	1433	2931397	2932829
LBD	ppa024802m	LOB domain-containing protein 20	1306	3329252	3330557
ERF	ppa016109m	related to AP2 11	945	4278712	4279656
GeBP	ppa018041m	DNA-binding storekeeper protein-related transcriptional regulator	2513	4449475	4451987
G2-like	ppa015076m	Homeodomain-like superfamily protein	2053	4600823	4602875
NAC	ppa005770m	Arabidopsis NAC domain containing protein 87	1827	4626564	4628390
NAC	ppa007445m	NAC domain containing protein 47	1764	4672777	4674540
G2-like	ppa026577m	Homeodomain-like superfamily protein	972	5167066	5168037
M-type	ppa013383m	MADS-box transcription factor family protein	3141	5529835	5532975
M-type	ppa018410m	MADS-box transcription factor family protein	698	5660842	5661539
bHLH	ppa011532m	basic helix-loop-helix (bHLH) DNA-binding superfamily protein	1327	5851362	5852688
M-type	ppa026256m	MADS-box transcription factor family protein	543	5877963	5878505
M-type	ppa023499m	MADS-box transcription factor family protein	1574	5931577	5933150
bZIP	ppa005279m	TGACG motif-binding factor 6	7704	7042597	7050300
B3	ppa013132m	Transcriptional factor B3 family protein	1029	7318719	7319747
B3	ppa025633m	AP2/B3-like transcriptional factor family protein	1998	7319851	7321848
bHLH	ppa016095m	basic helix-loop-helix (bHLH) DNA-binding superfamily protein	1113	7361205	7362317
bHLH	ppa024966m	basic helix-loop-helix (bHLH) DNA-binding superfamily protein	1114	7370960	7372073
bHLH	ppa018670m	basic helix-loop-helix (bHLH) DNA-binding superfamily protein	1189	7382610	7383798
bHLH	ppa017407m	basic helix-loop-helix (bHLH) DNA-binding superfamily protein	1258	7387825	7389082
bHLH	ppa019552m	basic helix-loop-helix (bHLH) DNA-binding superfamily protein	1766	7470206	7471971
bHLH	ppa022341m	basic helix-loop-helix (bHLH) DNA-binding superfamily protein	747	7546520	7547266
B3	ppa021867m	related to vernalization1 1	243	8068466	8068708
B3	ppa019889m	related to vernalization1 1	1340	8078685	8080024
B3	ppa025156m	AP2/B3-like transcriptional factor family protein	1913	8108172	8110084
FAR1	ppa022470m	FAR1-related sequence 3	3274	8127615	8130888
MIKC	ppa022973m	AGAMOUS-like 18	2045	9086647	9088691
HSF	ppa014675m	heat shock transcription factor B3	1719	9198458	9200176
AP2	ppa006202m	Integrase-type DNA-binding superfamily protein	3907	9381376	9385282
ERF	ppa022995m	cytokinin response factor 4	581	9609976	9610556
NAC	ppa019007m	NAC-like, activated by AP3/PI	1021	9709753	9710773
C2H2	ppa009445m	zinc finger (C2H2 type, AN1-like) family protein	2205	9826653	9828857
C2H2	ppa1027130m	zinc finger (C2H2 type, AN1-like) family protein	1825	9850810	9852634
FAR1	ppb019633m	FAR1-related sequence 5	390	9911379	9911768
B3	ppa009186m	AP2/B3-like transcriptional factor family protein	2013	9924705	9926717
NAC	ppa018568m	NAC (No Apical Meristem) domain transcriptional regulator superfamily protein	3096	9945643	9948738
NAC	ppa026190m	NAC domain containing protein 47	1535	9951227	9952761
C3H	ppa002189m	CCCH-type zinc finger protein with ARM repeat domain	3842	10044519	10048360
ERF	ppa009616m	Integrase-type DNA-binding superfamily protein	892	10101239	10102130
C2H2	ppa008185m	C2H2-type zinc finger family protein	2332	10238530	10240861
AP2	ppa014566m	Integrase-type DNA-binding superfamily protein	1919	10332526	10334444
ERF	ppa018845m	Integrase-type DNA-binding superfamily protein	2604	10342970	10345573
FAR1	ppa024893m	FAR1-related sequence 5	2574	10411124	10413697
bHLH	ppa007919m	basic helix-loop-helix (bHLH) DNA-binding superfamily protein	5779	10415441	10421219
bHLH	ppa019977m	basic helix-loop-helix (bHLH) DNA-binding superfamily protein	2104	10517554	10519657
bZIP	ppa003825m	bZIP transcription factor family protein	6223	10666586	10672808
SBP	ppa021582m	squamosa promoter binding protein-like 9	3033	10760709	10763741
G2-like	ppa016067m	myb-like HTH transcriptional regulator family protein	2174	10843816	10845989
MYB_related	ppa023366m	DNA-binding bromodomain-containing protein	3431	10895567	10898997
C3H	ppa009316m	KH domain-containing protein / zinc finger (CCCH type) family protein	3442	10916850	10920291
HD-ZIP	ppa008075m	homeobox from Arabidopsis thaliana	2091	11116950	11119040
MYB	ppa020326m	myb-like HTH transcriptional regulator family protein	1591	11319080	11320670
FAR1	ppa018363m	FAR1-related sequence 5	423	11751553	11751975
HD-ZIP	ppa024161m	homeobox-leucine zipper protein 3	1733	11762418	11764150
ERF	ppa016903m	ethylene-responsive element binding factor 13	909	11927754	11928662
ERF	ppa020417m	ethylene-responsive element binding factor 13	621	11935491	11936111
ERF	ppa023698m	ethylene-responsive element binding factor 13	651	11941426	11942076
ERF	ppb014367m	ethylene-responsive element binding factor 13	714	11950245	11950958
ERF	ppa025748m	ethylene-responsive element binding factor 13	672	11952264	11952935
C2H2	ppa024710m	C2H2 and C2HC zinc fingers superfamily protein	816	12133572	12134387
M-type	ppa016038m	AGAMOUS-like 62	648	12850320	12850967
NAC	ppa007785m	NAC domain containing protein 82	3400	12904657	12908056
M-type	ppa014932m	AGAMOUS-like 80	501	12921446	12921946
M-type	ppa025369m	AGAMOUS-like 48	672	12928892	12929563
M-type	ppa021813m	AGAMOUS-like 48	1053	12936118	12937170
NF-YA	ppa017366m	nuclear factor Y, subunit A10	4265	12968428	12972692
Dof	ppa018296m	Dof-type zinc finger DNA-binding family protein	933	13060473	13061405
TALE	ppa002156m	BEL1-like homeodomain 1	3357	13084447	13087803
TALE	ppa002158m	BEL1-like homeodomain 1	4381	13084447	13088827
E2FDP	ppa005262m	E2F transcription factor 3	4105	13339900	13344004
TCP	ppa025069m	TEOSINTE BRANCHED, cycloidea and PCF (TCP) 14	425	13464331	13464755
B3	ppa019539m	AP2/B3-like transcriptional factor family protein	1692	13488285	13489976
NAC	ppa025103m	NAC domain containing protein 90	1434	13588567	13590000
bZIP	ppa019833m	Basic-leucine zipper (bZIP) transcription factor family protein	2299	14262153	14264451
bZIP	ppa003901m	Basic-leucine zipper (bZIP) transcription factor family protein	4025	14395897	14399921
GRF	ppa006912m	growth-regulating factor 4	2487	14478504	14480990
ERF	ppa015643m	C-repeat/DRE binding factor 2	606	14516336	14516941
ERF	ppa020711m	Integrase-type DNA-binding superfamily protein	609	14542381	14542989
Trihelix	ppa024278m	Duplicated homeodomain-like superfamily protein	2424	14554664	14557087
HSF	ppa015602m	heat shock transcription factor A3	2290	14606937	14609226
C2H2	ppa009356m	histone deacetylase 2C	3275	14701351	14704625
C2H2	ppa009501m	histone deacetylase 2C	3275	14701351	14704625
Trihelix	ppa004154m	aspartate/glutamate/uridylate kinase family protein	2999	14801573	14804571
Trihelix	ppa005148m	sequence-specific DNA binding transcription factors	1983	14819398	14821380
HD-ZIP	ppa015952m	homeobox 51	816	14838046	14838861
C2H2	ppa009872m	C2H2-type zinc finger family protein	1065	15161205	15162269
MYB	ppa024805m	myb domain protein 27	1061	15205094	15206154
MYB	ppa008732m	Duplicated homeodomain-like superfamily protein	1494	15307241	15308734
bHLH	ppa014897m	basic helix-loop-helix (bHLH) DNA-binding superfamily protein	1997	15455589	15457585
bHLH	ppa022938m	basic helix-loop-helix (bHLH) DNA-binding superfamily protein	801	15512242	15513042
HSF	ppa009274m	heat shock factor 4	2462	15596575	15599036
ERF	ppa017002m	redox responsive transcription factor 1	801	15615815	15616615
B3	ppa008558m	AP2/B3-like transcriptional factor family protein	1647	15650747	15652393
LBD	ppa026393m	ASYMMETRIC LEAVES 2-like 1	939	15842992	15843930
G2-like	ppa006879m	Homeodomain-like superfamily protein	2255	15855201	15857455
Dof	ppa008556m	TARGET OF MONOPTEROS 6	1158	16025570	16026727
Dof	ppa024033m	OBF binding protein 1	756	16132831	16133586
B3	ppa021764m	AP2/B3-like transcriptional factor family protein	1265	16172404	16173668
B3	ppa017836m	AP2/B3-like transcriptional factor family protein	2005	16177073	16179077
B3	ppa022219m	AP2/B3-like transcriptional factor family protein	1959	16181824	16183782
B3	ppa018806m	AP2/B3-like transcriptional factor family protein	1423	16185460	16186882
B3	ppa026462m	AP2/B3-like transcriptional factor family protein	2042	16188784	16190825
B3	ppa005086m	AP2/B3-like transcriptional factor family protein	3454	16191887	16195340
B3	ppa022948m	AP2/B3-like transcriptional factor family protein	2641	16197172	16199812
B3	ppb012714m	AP2/B3-like transcriptional factor family protein	1893	16200326	16202218
B3	ppa025646m	AP2/B3-like transcriptional factor family protein	887	16205080	16205966
B3	ppa009270m	AP2/B3-like transcriptional factor family protein	2137	16209494	16211630
C2H2	ppa026570m	transcription factor IIIA	728	16298731	16299458
LBD	ppa025018m	LOB domain-containing protein 22	456	16301916	16302371
TALE	ppa001286m	BEL1-like homeodomain 4	5636	16387142	16392777
BES1	ppa008842m	Brassinosteroid signalling positive regulator (BZR1) family protein	2056	16505440	16507495
HD-ZIP	ppa011343m	homeobox protein 40	1709	16540922	16542630
bZIP	ppa008024m	G-box binding factor 1	3688	16607379	16611066
GRAS	ppa003675m	GRAS family transcription factor	2261	16615545	16617805
C2H2	ppa004299m	C2H2-like zinc finger protein	3021	16643315	16646335
GRAS	ppa003124m	GRAS family transcription factor	2126	16783785	16785910
MYB_related	ppa026779m	RAD-like 1	492	16835091	16835582
GATA	ppa014930m	GATA type zinc finger transcription factor family protein	1101	16852836	16853936
ZF-HD	ppa020272m	homeobox protein 24	996	16871070	16872065
MYB_related	ppa019533m	RAD-like 6	246	16897125	16897370
bZIP	ppa013020m	basic leucine-zipper 44	674	17089448	17090121
FAR1	ppa002389m	FAR1-related sequence 5	2553	17146994	17149546
FAR1	ppa018832m	FAR1-related sequence 5	3338	17151744	17155081
SRS	ppa023048m	Lateral root primordium (LRP) protein-related	1884	17258415	17260298
MIKC	ppa010727m	K-box region and MADS-box transcription factor family protein	1592	17290664	17292255
MIKC	ppa010807m	K-box region and MADS-box transcription factor family protein	1592	17290664	17292255
GATA	ppa008278m	GATA transcription factor 5	1116	17313701	17314816
NAC	ppa022264m	vascular related NAC-domain protein 1	2155	17417669	17419823
WOX	ppa025093m	Homeodomain-like superfamily protein	1402	17484014	17485415
bHLH	ppa008596m	basic helix-loop-helix (bHLH) DNA-binding superfamily protein	1772	17548020	17549791
bZIP	ppa018386m	Basic-leucine zipper (bZIP) transcription factor family protein	1154	17775387	17776540
Nin-like	ppa011563m	RWP-RK domain-containing protein	1403	18128627	18130029
WOX	ppa021400m	WUSCHEL related homeobox 13	1553	18207083	18208635
MYB_related	ppa022161m	Duplicated homeodomain-like superfamily protein	714	18405999	18406712
FAR1	ppa001606m	FAR1-related sequence 5	3206	18504806	18508011
bHLH	ppa017709m	LJRHL1-like 3	2251	18686433	18688683
ARF	ppa000708m	auxin response factor 19	5840	18854615	18860454
ERF	ppa011336m	Integrase-type DNA-binding superfamily protein	648	18867746	18868393
GRF	ppa015791m	growth-regulating factor 5	1516	19152923	19154438
MYB	ppa017136m	myb domain protein 12	1237	19182031	19183267
MYB	ppa024074m	myb domain protein 4	1110	19189630	19190739
MYB	ppa023789m	Duplicated homeodomain-like superfamily protein	975	19201086	19202060
MYB	ppa025811m	myb domain protein 12	1933	19209501	19211433
NF-YA	ppa016008m	nuclear factor Y, subunit A3	1708	19278971	19280678
MYB_related	ppa007796m	Homeodomain-like/winged-helix DNA-binding family protein	3869	19405800	19409668
HSF	ppa016533m	heat shock transcription factor A2	1798	19456403	19458200
C3H	ppa001043m	CCCH-type zinc finger family protein	4413	19464800	19469212
bHLH	ppa020972m	basic helix-loop-helix (bHLH) DNA-binding family protein	2858	19482901	19485758
LBD	ppa021827m	LOB domain-containing protein 22	450	19548269	19548718
LBD	ppa022991m	LOB domain-containing protein 22	450	19572277	19572726
C3H	ppa003059m	CwfJ-like family protein / zinc finger (CCCH-type) family protein	3710	19588869	19592578
GATA	ppa024374m	cytokinin-responsive gata factor 1	1567	19643391	19644957
MYB_related	ppa008425m	myb-like transcription factor family protein	1332	19758734	19760065
HRT-like	ppa025028m	effector of transcription2	2194	19775654	19777847
MYB	ppa026975m	myb domain protein 68	986	19935719	19936704
C3H	ppa007297m	Zinc finger C-x8-C-x5-C-x3-H type family protein	1213	19941566	19942778
NAC	ppa004775m	NAC domain containing protein 75	3764	19991743	19995506
ERF	ppa010130m	Integrase-type DNA-binding superfamily protein	857	20261165	20262021
B3	ppa023842m	AP2/B3-like transcriptional factor family protein	726	20326302	20327027
B3	ppa015816m	AP2/B3-like transcriptional factor family protein	1115	20328528	20329642
B3	ppa017776m	AP2/B3-like transcriptional factor family protein	744	20330145	20330888
bHLH	ppa007164m	basic helix-loop-helix (bHLH) DNA-binding superfamily protein	3339	20422160	20425498
Trihelix	ppa008116m	Alcohol dehydrogenase transcription factor Myb/SANT-like family protein	2239	20573276	20575514
C2H2	ppa006700m	transcription factor IIIA	2542	20616500	20619041
C2H2	ppa007683m	transcription factor IIIA	2542	20616500	20619041
HSF	ppa008830m	heat shock transcription factor C1	1226	20654715	20655940
CPP	ppa003211m	Tesmin/TSO1-like CXC domain-containing protein	5328	20780224	20785551
G2-like	ppa016044m	Homeodomain-like superfamily protein	2210	20902392	20904601
GRAS	ppa003975m	GRAS family transcription factor family protein	2356	20910516	20912871
C3H	ppa008076m	Zinc finger (CCCH-type) family protein	2190	21072481	21074670
C3H	ppa026337m	CCCH-type zinc finger family protein	2485	21087344	21089828
ERF	ppa010601m	Integrase-type DNA-binding superfamily protein	876	21251826	21252701
YABBY	ppa012028m	plant-specific transcription factor YABBY family protein	2852	21315044	21317895
MYB	ppa016532m	myb domain protein 82	1087	21433877	21434963
TALE	ppa007698m	KNOTTED1-like homeobox gene 3	2474	21810257	21812730
ARR-B	ppa018934m	response regulator 12	3134	22017999	22021132
bHLH	ppa005254m	LJRHL1-like 1	3275	22085223	22088497
RAV	ppa021899m	AP2/B3 transcription factor family protein	1113	22098619	22099731
S1Fa-like	ppa021899m	AP2/B3 transcription factor family protein	1113	22098619	22099731
WRKY	ppa004042m	WRKY DNA-binding protein 32	4000	22197495	22201494

## Sheet: Scaffold 8
Family	Gene name	Gene description	Size ( bp)	Start transcript	End transcript
NAC	ppa026376m	NAC domain containing protein 70	1911	228744	230654
Whirly	ppa011529m	WHIRLY 2	2711	231612	234322
FAR1	ppa019160m	FRS (FAR1 Related Sequences) transcription factor family	1986	1247232	1249217
MYB	ppa016398m	myb domain protein 52	1375	1500024	1501398
GRAS	ppa003310m	SCARECROW-like 1	1870	1520330	1522199
Dof	ppa008850m	Dof-type zinc finger DNA-binding family protein	1175	2004724	2005898
bZIP	ppa008658m	VIRE2-interacting protein 1	3705	2385293	2388997
Trihelix	ppa1027145m	sequence-specific DNA binding transcription factors	1338	2578835	2580172
Trihelix	ppa002848m	Duplicated homeodomain-like superfamily protein	4140	2596792	2600931
Trihelix	ppa021097m	Duplicated homeodomain-like superfamily protein	2503	2614200	2616702
bZIP	ppa009024m	Basic-leucine zipper (bZIP) transcription factor family protein	1133	2980098	2981230
NAC	ppa009242m	NAC domain containing protein 82	2152	3252405	3254556
NAC	ppa007941m	NAC domain containing protein 103	3819	3255967	3259785
NAC	ppa006028m	NAC domain containing protein 103	2351	3264420	3266770
FAR1	ppb021921m	far-red elongated hypocotyls 3	309	3470401	3470709
NAC	ppa003410m	NAC domain containing protein 17	3829	4839906	4843734
GRAS	ppa017519m	GRAS family transcription factor	1407	6131193	6132599
C2H2	ppa004510m	C2H2 and C2HC zinc fingers superfamily protein	2493	6441951	6444443
M-type	ppa024736m	AGAMOUS-like 44	350	7379503	7379852
B3	ppa016432m	AP2/B3-like transcriptional factor family protein	779	7478180	7478958
GATA	ppa023830m	ZIM-like 1	5247	7678937	7684183
GATA	ppa009401m	ZIM-LIKE 2	4955	7687476	7692430
GATA	ppa010046m	ZIM-LIKE 2	4955	7687476	7692430
M-type	ppa022274m	K-box region and MADS-box transcription factor family protein	1399	7941367	7942765
C3H	ppb023574m	floral homeotic protein (HUA1)	1898	8214408	8216305
C2H2	ppa001455m	methyl-CPG-binding domain 8	4716	9001323	9006038
NAC	ppa024439m	NAC (No Apical Meristem) domain transcriptional regulator superfamily protein	1512	10163393	10164904
C3H	ppa002335m	FMN-linked oxidoreductases superfamily protein	4933	10813096	10818028
BBR-BPC	ppa008471m	basic pentacysteine 4	3647	10872618	10876264
BBR-BPC	ppa008994m	basic pentacysteine 4	3647	10872618	10876264
DBB	ppa011488m	B-box type zinc finger family protein	1626	11063691	11065316
GATA	ppa009493m	GATA transcription factor 5	1287	11166624	11167910
DBB	ppa026391m	salt tolerance homolog2	728	11362565	11363292
SRS	ppa022925m	Lateral root primordium (LRP) protein-related	908	11393726	11394633
TALE	ppa002499m	BEL1-like homeodomain 6	5139	11565677	11570815
bZIP	ppa012739m	basic leucine-zipper 44	776	11718445	11719220
NAC	ppa019438m	NAC (No Apical Meristem) domain transcriptional regulator superfamily protein	861	12014696	12015556
bHLH	ppa005829m	cryptochrome-interacting basic-helix-loop-helix 1	2938	12032564	12035501
MYB_related	ppa015823m	RAD-like 6	291	12052528	12052818
MYB_related	ppa014060m	RAD-like 1	1100	12098711	12099810
NAC	ppa018222m	NAC (No Apical Meristem) domain transcriptional regulator superfamily protein	549	12165601	12166149
FAR1	ppa016918m	FAR1-related sequence 5	2134	13128422	13130555
B3	ppa006275m	AP2/B3-like transcriptional factor family protein	2902	13406334	13409235
B3	ppa006901m	AP2/B3-like transcriptional factor family protein	2902	13406334	13409235
B3	ppb013756m	Transcriptional factor B3 family protein	1573	13420768	13422340
G2-like	ppa006812m	Homeodomain-like superfamily protein	2971	13592236	13595206
B3	ppa023470m	AP2/B3-like transcriptional factor family protein	1675	14072328	14074002
B3	ppa021390m	AP2/B3-like transcriptional factor family protein	1837	14076266	14078102
B3	ppa026741m	AP2/B3-like transcriptional factor family protein	4611	14082306	14086916
B3	ppa015021m	AP2/B3-like transcriptional factor family protein	2355	14092043	14094397
ERF	ppa023235m	redox responsive transcription factor 1	816	14266298	14267113
bZIP	ppa006752m	abscisic acid responsive elements-binding factor 3	2671	14350519	14353189
bZIP	ppa007729m	ABRE binding factor 4	2671	14350519	14353189
bHLH	ppa022683m	basic helix-loop-helix (bHLH) DNA-binding superfamily protein	1760	14422871	14424630
B3	ppa020124m	AP2/B3-like transcriptional factor family protein	1269	14726944	14728212
MYB	ppa023154m	myb domain protein 73	2643	14813248	14815890
bHLH	ppa015566m	basic helix-loop-helix (bHLH) DNA-binding superfamily protein	1785	14931785	14933569
HB-PHD	ppa023106m	Homeodomain-like protein with RING/FYVE/PHD-type zinc finger domain	5476	14981718	14987193
LBD	ppa022806m	LOB domain-containing protein 38	836	15196586	15197421
C2H2	ppa011060m	salt tolerance zinc finger	874	15222896	15223769
bHLH	ppa015724m	ROOT HAIR DEFECTIVE 6-LIKE 2	1547	15298134	15299680
MYB_related	ppa011492m	telomere repeat binding factor 1	3693	15435058	15438750
FAR1	ppa016506m	FAR1-related sequence 5	2138	15495454	15497591
M-type	ppa026127m	AGAMOUS-like 62	657	15767101	15767757
M-type	ppa017246m	AGAMOUS-like 62	1079	15769312	15770390
bHLH	ppa008130m	basic helix-loop-helix (bHLH) DNA-binding superfamily protein	1658	16039186	16040843
M-type	ppa022494m	AGAMOUS-like 62	1173	16070662	16071834
M-type	ppa026089m	AGAMOUS-like 62	828	16076150	16076977
bHLH	ppa008347m	basic helix-loop-helix (bHLH) DNA-binding superfamily protein	2851	16171818	16174668
MYB	ppa010277m	myb domain protein 4	897	16386854	16387750
bZIP	ppa009913m	Basic-leucine zipper (bZIP) transcription factor family protein	2114	16448866	16450979
bHLH	ppa002978m	basic helix-loop-helix (bHLH) DNA-binding superfamily protein	2756	16530492	16533247
bHLH	ppa022211m	basic helix-loop-helix (bHLH) DNA-binding superfamily protein	3175	16535460	16538634
NAC	ppa009455m	NAC domain containing protein 36	1695	17021524	17023218
Nin-like	ppa018195m	Plant regulator RWP-RK family protein	4012	17219210	17223221
FAR1	ppa001597m	FAR1-related sequence 5	2828	17480655	17483482
bZIP	ppb020445m	Basic-leucine zipper (bZIP) transcription factor family protein	972	17559294	17560265
FAR1	ppa011264m	Far-red impaired responsive (FAR1) family protein	2470	17719122	17721591
FAR1	ppa019053m	Far-red impaired responsive (FAR1) family protein	1062	17722977	17724038
FAR1	ppb012682m	Far-red impaired responsive (FAR1) family protein	1129	17724744	17725872
FAR1	ppa018791m	Far-red impaired responsive (FAR1) family protein	1202	17727342	17728543
MYB_related	ppa002636m	DnaJ domain ;Myb-like DNA-binding domain	2366	17753805	17756170
bHLH	ppa003350m	basic helix-loop-helix (bHLH) DNA-binding superfamily protein	2816	17967527	17970342
ERF	ppa011812m	Integrase-type DNA-binding superfamily protein	2800	18164940	18167739
Trihelix	ppa010055m	Alcohol dehydrogenase transcription factor Myb/SANT-like family protein	998	18305737	18306734
B3	ppa001608m	AP2/B3-like transcriptional factor family protein	3219	18638182	18641400
bHLH	ppa004070m	phytochrome interacting factor 3-like 5	3572	18681441	18685012
G2-like	ppa004886m	phosphate starvation response 1	3491	19095479	19098969
G2-like	ppa004959m	phosphate starvation response 1	3491	19095479	19098969
GRAS	ppa023981m	GRAS family transcription factor	1661	19303934	19305594
NAC	ppa009628m	NAC domain containing protein 74	3708	19371323	19375030
MYB	ppa021921m	myb domain protein 15	1418	19458418	19459835
ERF	ppa023839m	ethylene response factor 1	753	19495498	19496250
ERF	ppa020642m	Integrase-type DNA-binding superfamily protein	459	19503037	19503495
ERF	ppa023368m	Integrase-type DNA-binding superfamily protein	465	19504277	19504741
bHLH	ppa001930m	conserved peptide upstream open reading frame 7	5252	19542803	19548054
LBD	ppa019939m	lateral organ boundaries-domain 29	746	19632251	19632996
LBD	ppa025889m	lateral organ boundaries-domain 29	846	19640316	19641161
LBD	ppa025349m	lateral organ boundaries-domain 16	871	19647169	19648039
C2H2	ppa026087m	telomerase activator1	648	19666162	19666809
C2H2	ppb024794m	zinc finger protein 11	615	19672891	19673505
bHLH	ppa008004m	basic helix-loop-helix (bHLH) DNA-binding superfamily protein	1145	19725094	19726238
ERF	ppa022435m	ERF domain protein 12	546	19825610	19826155
WRKY	ppa021657m	WRKY DNA-binding protein 21	2023	19829267	19831289
bHLH	ppa009299m	basic helix-loop-helix (bHLH) DNA-binding superfamily protein	4029	19913331	19917359
bZIP	ppa005367m	bZIP transcription factor family protein	2709	19923352	19926060
bZIP	ppa005476m	basic leucine zipper 25	2709	19923352	19926060
C2H2	ppa005468m	indeterminate(ID)-domain 12	2793	20061445	20064237
HSF	ppa010224m	heat shock transcription factor A6B	2215	20070542	20072756
bHLH	ppa002884m	basic helix-loop-helix (bHLH) DNA-binding superfamily protein	5811	20433976	20439786
ARF	ppa022314m	auxin response factor 2	5438	20897435	20902872
CO-like	ppa006893m	B-box type zinc finger protein with CCT domain	2159	20983651	20985809
C3H	ppa005229m	Zinc finger C-x8-C-x5-C-x3-H type family protein	3026	21025030	21028055
HB-other	ppa000815m	Homeodomain-like superfamily protein	7335	21079643	21086977
C2H2	ppa023775m	indeterminate(ID)-domain 2	2454	21093388	21095841
NF-YB	ppa022586m	nuclear factor Y, subunit B5	531	21108414	21108944
ERF	ppa008730m	Integrase-type DNA-binding superfamily protein	1335	21465216	21466550
WRKY	ppa010217m	WRKY DNA-binding protein 35	1149	21517865	21519013
GRAS	ppa023374m	RGA-like 1	1923	21523077	21524999
bZIP	ppa013046m	basic region/leucine zipper motif 53	1179	21562175	21563353
HB-other	ppa009888m	sequence-specific DNA binding;sequence-specific DNA binding transcription factors	1864	21596709	21598572
ARR-B	ppa026784m	response regulator 1	2570	21623351	21625920
GATA	ppa013280m	GATA transcription factor 16	926	21641829	21642754
MYB	ppa004560m	myb domain protein 12	3211	21677353	21680563

## Sheet: Others
Family	Gene name	Gene description	Size ( bp)	Scaffold	Start transcript	End transcript
GRAS	ppa002166m	SCARECROW-like 14	2320	46	1133	3452
FAR1	ppa021946m	FAR1-related sequence 5	2423	172	2049	4471
NAC	ppa019675m	NAC domain containing protein 86	1146	64	3939	5084
GRAS	ppa002472m	SCARECROW-like 14	2306	46	14006	16311
WRKY	ppa021559m	WRKY DNA-binding protein 57	1745	16	32444	34188
C2H2	ppa023209m	C2H2 and C2HC zinc fingers superfamily protein	1807	14	76294	78100
M-type	ppa022382m	AGAMOUS-like 36	1218	15	145820	147037
WRKY	ppa018075m	WRKY family transcription factor	2790	10	162785	165574
M-type	ppa024403m	AGAMOUS-like 80	1107	15	195493	196599
ERF	ppa006595m	Integrase-type DNA-binding superfamily protein	1526	17	322660	324185
MYB	ppa015973m	myb domain protein 2	1286	10	382387	383672
WRKY	ppa008731m	WRKY DNA-binding protein 23	1890	10	526239	528128
ERF	ppa020676m	related to AP2 4	456	10	593610	594065
G2-like	ppa014599m	GBF's pro-rich region-interacting factor 1	3292	13	597924	601215
SBP	ppa011968m	squamosa promoter binding protein-like 4	1382	9	610515	611896
NAC	ppa016236m	vascular related NAC-domain protein 7	1846	11	656721	658566
C3H	ppa015121m	Zinc finger C-x8-C-x5-C-x3-H type family protein	1290	9	1433057	1434346
TCP	ppa024948m	TEOSINTE BRANCHED 1, cycloidea, PCF (TCP)-domain family protein 20	464	9	1639160	1639623
bHLH	ppa018357m	basic helix-loop-helix (bHLH) DNA-binding superfamily protein	797	9	1865364	1866160

[truncated: 1 more sheets: 0]
